# Supplementary material for: Bis(2-amino­thia­zole-4-acetato)aquazinc(II)
Source: Acta Crystallogr Sect E Struct Rep Online. 2009 Nov 4;65(Pt 12):m1517. doi: 10.1107/S1600536809045589 (PMC2971890; doi:10.1107/S1600536809045589)
Supplement: Supplementary file 1 [file e-65-m1517-sup1.cif]

##############################################################################
###                                                                        ###
###        Electronic paper (Acta Crystallographica Section E)             ###
###                                                                        ###
##############################################################################
#                                                                            #
# This CIF contains the data in a paper accepted for publication in Acta     #
# Crystallographica Section E. It conforms to the requirements of Notes      #
# for Authors for Section E, and has been peer reviewed under the auspices   #
# of the IUCr Commission on Journals.                                        #
#                                                                            #
# Full details of the Crystallographic Information File format               #
# are given in the paper "The Crystallographic Information File (CIF):       #
# a New Standard Archive File for Crystallography" by S. R. Hall, F. H.      #
# Allen and I. D. Brown [Acta Cryst. (1991), A47, 655-685].                  #
#                                                                            #
# The current version of the core CIF dictionary is obtainable from          #
# ftp://ftp.iucr.org/pub/cif_core.dic. The current version number is 2.4.    #
#                                                                            #
# Software is freely available for graphical display of the structure(s) in  #
# this CIF.  For information consult the CIF home page http://www.iucr.org/  #
# cif/home.html                                                              #
#                                                                            #
# This file may be used for bona fide research purposes within the           #
# scientific community so long as proper attribution is given to the journal # 
# article from which it was obtained.                                        #
#                                                                            #
##############################################################################
                                             
data_I
_audit_creation_method     SHELXL97
_chemical_name_systematic
;
Bis(2-aminothiazole-4-acetato)aquazinc(II)
;
_chemical_name_common     ?
_chemical_formula_moiety     'C10 H12 N4 O5 S2 Zn'
_chemical_formula_sum     'C10 H12 N4 O5 S2 Zn'
_chemical_formula_iupac     '[Zn (C5 H5 N2 O2 S1)2 (H2 O1)]'
_chemical_formula_weight     397.77
_chemical_melting_point     ?
_symmetry_cell_setting     'monoclinic'
_symmetry_space_group_name_H-M     'C 2/c'
_symmetry_space_group_name_hall     '-C 2yc'
loop_
    _symmetry_equiv_pos_as_xyz
    'x, y, z'
    '-x, y, -z+1/2'
    'x+1/2, y+1/2, z'
    '-x+1/2, y+1/2, -z+1/2'
    '-x, -y, -z'
    'x, -y, z-1/2'
    '-x+1/2, -y+1/2, -z'
    'x+1/2, -y+1/2, z-1/2'
_cell_length_a     11.715(2)
_cell_length_b     9.822(2)
_cell_length_c     12.580(3)
_cell_angle_alpha     90.00
_cell_angle_beta     91.24(3)
_cell_angle_gamma     90.00
_cell_volume     1447.2(5)
_cell_formula_units_Z     4
_cell_measurement_reflns_used     1742
_cell_measurement_theta_min     2.71
_cell_measurement_theta_max     25.5
_cell_measurement_temperature     295(2)
_exptl_crystal_description     'block'
_exptl_crystal_colour     'colourless'
_exptl_crystal_size_max     0.12
_exptl_crystal_size_mid     0.10
_exptl_crystal_size_min     0.08
_exptl_crystal_density_diffrn     1.826
_exptl_crystal_density_meas     ?
_exptl_crystal_density_method     'not measured'
_exptl_crystal_F_000     808
_exptl_absorpt_coefficient_mu     2.014
_exptl_absorpt_correction_type     'multi-scan'
_exptl_absorpt_process_details     '(SADABS; Bruker, 2005)'
_exptl_absorpt_correction_T_min     0.7941
_exptl_absorpt_correction_T_max     0.8555
_exptl_special_details
;
;
_diffrn_ambient_temperature     295(2)
_diffrn_radiation_type     MoK\a
_diffrn_radiation_wavelength     0.71073
_diffrn_radiation_source     'fine-focus sealed tube'
_diffrn_radiation_monochromator     'graphite'
_diffrn_measurement_device_type     'Bruker APEXII CCD area-detector'
_diffrn_measurement_method     '\f and \w'
_diffrn_detector_area_resol_mean     ?
_diffrn_reflns_number     4633
_diffrn_reflns_av_R_equivalents     0.0422
_diffrn_reflns_av_sigmaI/netI     0.0566
_diffrn_reflns_theta_min     2.71
_diffrn_reflns_theta_max     28.27
_diffrn_reflns_theta_full     28.27
_diffrn_measured_fraction_theta_max     0.968
_diffrn_measured_fraction_theta_full     0.968
_diffrn_reflns_limit_h_min     -15
_diffrn_reflns_limit_h_max     9
_diffrn_reflns_limit_k_min     -10
_diffrn_reflns_limit_k_max     12
_diffrn_reflns_limit_l_min     -16
_diffrn_reflns_limit_l_max     16
_diffrn_standards_number     ?
_diffrn_standards_interval_count     ?
_diffrn_standards_interval_time     ?
_diffrn_standards_decay_%     ?
_refine_special_details
;
 Refinement of <i>F</i>^2^ against ALL reflections. The weighted
 <i>R</i>-factor <i>wR</i> and goodness of fit <i>S</i> are based on
 <i>F</i>^2^, conventional <i>R</i>-factors <i>R</i> are based on
 <i>F</i>, with <i>F</i> set to zero for negative <i>F</i>^2^. The threshold
 expression of <i>F</i>^2^ > \s(<i>F</i>^2^) is used only for calculating
 <i>R</i>-factors(gt) <i>etc</i>. and is not relevant to the choice of
 reflections for refinement. <i>R</i>-factors based on <i>F</i>^2^ are
 statistically about twice as large as those based on <i>F</i>, and
 <i>R</i>-factors based on ALL data will be even larger.
;
_reflns_number_total     1742
_reflns_number_gt     1214
_reflns_threshold_expression     I>2\s(I)
_refine_ls_structure_factor_coef     Fsqd
_refine_ls_matrix_type     'full'
_refine_ls_R_factor_all     0.0741
_refine_ls_R_factor_gt     0.0413
_refine_ls_wR_factor_gt     0.0870
_refine_ls_wR_factor_ref     0.1012
_refine_ls_goodness_of_fit_ref     1.023
_refine_ls_restrained_S_all     1.023
_refine_ls_number_reflns     1742
_refine_ls_number_parameters     101
_refine_ls_number_restraints     0
_refine_ls_hydrogen_treatment     'constr'
_refine_ls_weighting_scheme     'calc'
_refine_ls_weighting_details
                  'calc w=1/[\s^2^(Fo^2^)+(0.046P)^2^] where P=(Fo^2^+2Fc^2^)/3'
_atom_sites_solution_hydrogens     'geom'
_atom_sites_solution_primary     'direct'
_atom_sites_solution_secondary     'difmap'
_refine_ls_shift/su_max     0.000
_refine_ls_shift/su_mean     0.000
_refine_diff_density_max     0.368
_refine_diff_density_min     -0.425
_refine_ls_extinction_method     'none'
_refine_ls_extinction_coef     ?
loop_
    _atom_type_symbol
    _atom_type_description
    _atom_type_scat_dispersion_real
    _atom_type_scat_dispersion_imag
    _atom_type_scat_source
    'C' 'C' 0.0033 0.0016
                         'International Tables Vol C Tables 4.2.6.8 and 6.1.1.4'
    'H' 'H' 0.0000 0.0000
                         'International Tables Vol C Tables 4.2.6.8 and 6.1.1.4'
    'N' 'N' 0.0061 0.0033
                         'International Tables Vol C Tables 4.2.6.8 and 6.1.1.4'
    'O' 'O' 0.0106 0.0060
                         'International Tables Vol C Tables 4.2.6.8 and 6.1.1.4'
    'S' 'S' 0.1246 0.1234
                         'International Tables Vol C Tables 4.2.6.8 and 6.1.1.4'
    'Zn' 'Zn' 0.2839 1.4301
                         'International Tables Vol C Tables 4.2.6.8 and 6.1.1.4'
_computing_data_collection     'APEX2 (Bruker, 2005)'
_computing_cell_refinement     'SAINT-Plus (Bruker, 2005)'
_computing_data_reduction     'SAINT-Plus (Bruker, 2005)'
_computing_structure_solution     'SHELXS97 (Sheldrick, 2008)'
_computing_structure_refinement     'SHELXL97 (Sheldrick, 2008)'
_computing_molecular_graphics     'SHELXTL (Sheldrick, 2008)'
_computing_publication_material     'SHELXTL (Sheldrick, 2008)'
loop_
    _atom_site_type_symbol
    _atom_site_label
    _atom_site_fract_x
    _atom_site_fract_y
    _atom_site_fract_z
    _atom_site_U_iso_or_equiv
    _atom_site_adp_type
    _atom_site_calc_flag
    _atom_site_refinement_flags
    _atom_site_occupancy
    _atom_site_disorder_assembly
    _atom_site_disorder_group
    Zn Zn1 0.5000 0.77073(6) 0.2500 0.03185(19) Uani d S 1 . .
    S S1 0.42899(9) 0.81081(12) 0.60112(7) 0.0498(3) Uani d . 1 . .
    O O1 0.32429(19) 0.7822(3) 0.21472(18) 0.0392(6) Uani d . 1 . .
    O O2 0.16766(19) 0.9045(3) 0.19131(17) 0.0411(6) Uani d . 1 . .
    O O3 0.5000 0.5698(4) 0.2500 0.0499(10) Uani d S 1 . .
    H H3 0.5551 0.5241 0.2253 0.075 Uiso d R 1 . .
    N N1 0.4607(2) 0.8338(3) 0.3999(2) 0.0329(7) Uani d . 1 . .
    N N2 0.6077(3) 0.7192(4) 0.4935(2) 0.0536(9) Uani d . 1 . .
    H H1A 0.6459 0.7073 0.4366 0.064 Uiso calc R 1 . .
    H H1B 0.6340 0.6893 0.5534 0.064 Uiso calc R 1 . .
    C C5 0.2579(3) 0.8773(4) 0.2413(2) 0.0302(8) Uani d . 1 . .
    C C1 0.5089(3) 0.7835(4) 0.4888(3) 0.0382(8) Uani d . 1 . .
    C C3 0.3572(3) 0.8988(4) 0.4224(3) 0.0349(8) Uani d . 1 . .
    C C2 0.3275(3) 0.8960(4) 0.5241(3) 0.0432(9) Uani d . 1 . .
    H H2 0.2612 0.9346 0.5502 0.052 Uiso calc R 1 . .
    C C4 0.2909(3) 0.9663(4) 0.3346(3) 0.0417(9) Uani d . 1 . .
    H H4A 0.3355 1.0420 0.3087 0.050 Uiso calc R 1 . .
    H H4B 0.2217 1.0037 0.3640 0.050 Uiso calc R 1 . .
loop_
    _atom_site_aniso_label
    _atom_site_aniso_U_11
    _atom_site_aniso_U_22
    _atom_site_aniso_U_33
    _atom_site_aniso_U_12
    _atom_site_aniso_U_13
    _atom_site_aniso_U_23
    Zn1 0.0295(3) 0.0373(4) 0.0286(3) 0.000 -0.0023(2) 0.000
    S1 0.0541(7) 0.0690(8) 0.0262(5) -0.0060(5) -0.0011(4) 0.0010(4)
    O1 0.0309(13) 0.0479(16) 0.0384(14) 0.0085(11) -0.0078(11) -0.0132(12)
    O2 0.0339(14) 0.0525(17) 0.0365(14) 0.0091(11) -0.0070(11) -0.0076(12)
    O3 0.031(2) 0.034(2) 0.085(3) 0.000 0.0120(18) 0.000
    N1 0.0329(16) 0.0388(18) 0.0266(14) 0.0008(13) -0.0058(12) 0.0007(12)
    N2 0.049(2) 0.075(3) 0.0363(18) 0.0228(18) -0.0075(15) 0.0126(17)
    C5 0.0248(17) 0.039(2) 0.0272(17) -0.0004(14) -0.0009(13) 0.0011(14)
    C1 0.044(2) 0.043(2) 0.0274(18) -0.0075(17) -0.0048(15) 0.0016(15)
    C3 0.0353(19) 0.036(2) 0.0331(19) -0.0005(15) -0.0062(14) -0.0086(15)
    C2 0.039(2) 0.054(3) 0.037(2) -0.0001(18) -0.0008(16) -0.0158(17)
    C4 0.041(2) 0.042(2) 0.042(2) 0.0084(16) -0.0086(16) -0.0108(17)
_geom_special_details
;
 All s.u.'s (except the s.u. in the dihedral angle between two l.s. planes)
 are estimated using the full covariance matrix. The cell s.u.'s are taken
 into account individually in the estimation of s.u.'s in distances, angles
 and torsion angles; correlations between s.u.'s in cell parameters are only
 used when they are defined by crystal symmetry. An approximate (isotropic)
 treatment of cell s.u.'s is used for estimating s.u.'s involving l.s. planes.
;
loop_
    _geom_bond_atom_site_label_1
    _geom_bond_atom_site_label_2
    _geom_bond_site_symmetry_2
    _geom_bond_distance
    _geom_bond_publ_flag
    Zn1 O3 . 1.974(4) ?
    Zn1 N1 . 2.047(3) ?
    Zn1 N1 2_655 2.047(3) ?
    Zn1 O1 2_655 2.099(2) ?
    Zn1 O1 . 2.099(2) ?
    S1 C1 . 1.733(4) ?
    S1 C2 . 1.733(4) ?
    O1 C5 . 1.266(4) ?
    O2 C5 . 1.247(3) ?
    O3 H3 . 0.8500 ?
    N1 C1 . 1.336(4) ?
    N1 C3 . 1.404(4) ?
    N2 C1 . 1.319(5) ?
    N2 H1A . 0.8600 ?
    N2 H1B . 0.8600 ?
    C5 C4 . 1.507(5) ?
    C3 C2 . 1.335(4) ?
    C3 C4 . 1.492(5) ?
    C2 H2 . 0.9300 ?
    C4 H4A . 0.9700 ?
    C4 H4B . 0.9700 ?
loop_
    _geom_angle_atom_site_label_1
    _geom_angle_atom_site_label_2
    _geom_angle_atom_site_label_3
    _geom_angle_site_symmetry_1
    _geom_angle_site_symmetry_3
    _geom_angle
    _geom_angle_publ_flag
    O3 Zn1 N1 . . 107.61(8) ?
    O3 Zn1 N1 . 2_655 107.61(8) ?
    N1 Zn1 N1 . 2_655 144.78(17) ?
    O3 Zn1 O1 . 2_655 93.07(7) ?
    N1 Zn1 O1 . 2_655 91.60(10) ?
    N1 Zn1 O1 2_655 2_655 86.54(10) ?
    O3 Zn1 O1 . . 93.07(7) ?
    N1 Zn1 O1 . . 86.54(10) ?
    N1 Zn1 O1 2_655 . 91.60(10) ?
    O1 Zn1 O1 2_655 . 173.87(14) ?
    C1 S1 C2 . . 89.73(17) ?
    C5 O1 Zn1 . . 126.1(2) ?
    Zn1 O3 H3 . . 121.8 ?
    H3 O3 H3 . 2_655 116.3 ?
    C1 N1 C3 . . 110.5(3) ?
    C1 N1 Zn1 . . 124.0(3) ?
    C3 N1 Zn1 . . 122.4(2) ?
    C1 N2 H1A . . 120.0 ?
    C1 N2 H1B . . 120.0 ?
    H1A N2 H1B . . 120.0 ?
    O2 C5 O1 . . 122.9(3) ?
    O2 C5 C4 . . 118.0(3) ?
    O1 C5 C4 . . 119.0(3) ?
    N2 C1 N1 . . 124.7(3) ?
    N2 C1 S1 . . 121.8(3) ?
    N1 C1 S1 . . 113.6(3) ?
    C2 C3 N1 . . 115.4(3) ?
    C2 C3 C4 . . 125.2(3) ?
    N1 C3 C4 . . 119.5(3) ?
    C3 C2 S1 . . 110.8(3) ?
    C3 C2 H2 . . 124.6 ?
    S1 C2 H2 . . 124.6 ?
    C3 C4 C5 . . 116.1(3) ?
    C3 C4 H4A . . 108.3 ?
    C5 C4 H4A . . 108.3 ?
    C3 C4 H4B . . 108.3 ?
    C5 C4 H4B . . 108.3 ?
    H4A C4 H4B . . 107.4 ?
loop_
    _geom_hbond_atom_site_label_D
    _geom_hbond_atom_site_label_H
    _geom_hbond_atom_site_label_A
    _geom_hbond_site_symmetry_A
    _geom_hbond_distance_DH
    _geom_hbond_distance_HA
    _geom_hbond_distance_DA
    _geom_hbond_angle_DHA
    O3 H3 O2 3_545 0.85 1.82 2.664(3) 169.7
    N2 H1A O1 2_655 0.86 2.08 2.822(4) 144.6
    N2 H1B O2 8_566 0.86 2.00 2.844(4) 168.5
data_global
_journal_date_recd_electronic     2009-10-22
_journal_date_accepted     2009-10-29
_journal_name_full     'Acta Crystallographica, Section E'
_journal_year     2009
_journal_volume     65
_journal_issue     12
_journal_page_first     m1517
_journal_page_last     m1517
_journal_paper_category     QM
_journal_coeditor_code     RK2177
_publ_contact_author_name     'Lai-Jun Zhang'
_publ_contact_author_address
;
Department of Chemistry
Shangrao Normal University
Shangrao 334001
People's Republic of China
;
_publ_contact_author_email     'ljzhang@sru.jx.cn'
_publ_contact_author_fax     ?
_publ_contact_author_phone     ?
_publ_section_title
;
Bis(2-aminothiazole-4-acetato)aquazinc(II)
;
loop_
    _publ_author_name
    _publ_author_footnote
    _publ_author_address
    'Zhang, Lai-Jun' .
;
Department of Chemistry
Shangrao Normal University
Shangrao 334001
People's Republic of China
;
    'Shen, Xing-Can' .
;
Key Laboratory of Medicinal Chemical Resources and Molecular Engineering
School of Chemistry and Chemical Engineering
Guangxi Normal University
Guilin 541004
People's Republic of China
;
    'Yang, Yan' .
;
Department of Chemistry and Biology
Yulin Teachers' College
Yulin 537000
People's Republic of China
;
    'Liang, Hong' .
;
Key Laboratory of Medicinal Chemical Resources and Molecular Engineering
School of Chemistry and Chemical Engineering
Guangxi Normal University
Guilin 541004
People's Republic of China
;
