# Supplementary material for: Bis(2-amino­thia­zole-4-acetato)aquazinc(II)
Source: Acta Crystallogr Sect E Struct Rep Online. 2009 Nov 4;65(Pt 12):m1517. doi: 10.1107/S1600536809045589 (PMC2971890; doi:10.1107/S1600536809045589)
Supplement: Supplementary file 2 [file e-65-m1517-Isup2.hkl]

# 
# h,k,l, Fc-squared, Fo-squared, sigma(Fo-squared) and status flag 
# 
data_I
_shelx_title ' z                               C2/c' 
_shelx_refln_list_code          4 
_shelx_F_calc_maximum      227.65 
_exptl_crystal_F_000       807.81 
_reflns_d_resolution_high  0.7504 
 
loop_ 
 _symmetry_equiv_pos_as_xyz 
 'x, y, z' 
 '-x, y, -z+1/2' 
 'x+1/2, y+1/2, z' 
 '-x+1/2, y+1/2, -z+1/2' 
 '-x, -y, -z' 
 'x, -y, z-1/2' 
 '-x+1/2, -y+1/2, -z' 
 'x+1/2, -y+1/2, z-1/2' 
 
_cell_length_a    11.7150 
_cell_length_b     9.8220 
_cell_length_c    12.5800 
_cell_angle_alpha  90.000 
_cell_angle_beta   91.240 
_cell_angle_gamma  90.000 
 
_shelx_F_squared_multiplier     1.000 
 
loop_ 
 _refln_index_h 
 _refln_index_k 
 _refln_index_l 
 _refln_F_squared_calc 
 _refln_F_squared_meas 
 _refln_F_squared_sigma 
 _refln_observed_status 
   2   0   0    14626.57    13347.83    148.15 o 
   4   0   0     7553.40     7211.18     88.60 o 
   6   0   0    13969.58    14616.60    158.82 o 
   8   0   0      605.55      792.62    102.63 o 
  10   0   0      977.21      831.27    120.24 o 
  12   0   0     4081.67     3767.95    229.75 o 
  14   0   0      418.31      384.40    126.41 o 
   1   1   0     6289.32     6457.10     74.45 o 
   3   1   0      706.41      780.80     22.91 o 
   5   1   0      235.08      259.85     31.48 o 
   7   1   0      769.12      733.79     28.43 o 
   9   1   0        3.52      -24.39     36.01 o 
  11   1   0      127.75      158.83     57.98 o 
  13   1   0       27.44       -3.90    124.99 o 
  15   1   0       15.34      -16.81     69.43 o 
   0   2   0    51822.10    53674.95    563.74 o 
   2   2   0    43672.39    44192.34    214.18 o 
   4   2   0     2514.85     2455.66     36.10 o 
   6   2   0     1741.55     1745.32     45.84 o 
   8   2   0     1026.94     1190.56     84.16 o 
  10   2   0     1464.26     1525.04    108.58 o 
  12   2   0     1480.44     1493.72    126.31 o 
  14   2   0      236.71      264.32     79.22 o 
   1   3   0    27271.08    28498.54    379.51 o 
   3   3   0     7652.13     8086.54     81.40 o 
   5   3   0     1130.45     1251.05     37.11 o 
   7   3   0        1.61       25.65     14.75 o 
   9   3   0      204.35      206.85     57.44 o 
  11   3   0      191.28      340.47    125.69 o 
  13   3   0      421.33      452.14     92.45 o 
  15   3   0       45.18       -6.08    190.10 o 
   0   4   0     2936.83     2692.43    125.56 o 
   2   4   0     9146.33     8784.37    122.53 o 
   4   4   0     4309.95     4270.79     97.29 o 
   6   4   0     2226.16     2317.89     55.00 o 
   8   4   0     1152.22     1285.75     93.74 o 
  10   4   0     3834.45     3668.27    158.49 o 
  12   4   0      134.21      222.41     85.51 o 
  14   4   0      411.25      363.05     98.18 o 
   1   5   0    13901.55    14230.30    231.46 o 
   3   5   0     4886.99     4909.95     86.70 o 
   5   5   0     4235.18     4388.95     79.61 o 
   7   5   0       68.80       65.93     28.06 o 
   9   5   0       12.96        3.50     46.10 o 
  11   5   0     1163.03     1081.36    188.04 o 
  13   5   0      352.00      457.48     92.90 o 
   0   6   0     3804.06     4118.90    190.51 o 
   2   6   0       30.88       37.59     31.96 o 
   4   6   0      645.90      723.78     55.64 o 
   6   6   0     7134.95     7170.50    129.52 o 
   8   6   0     2131.22     2362.27    216.03 o 
  10   6   0      578.06      570.31     86.52 o 
  12   6   0      653.25      666.48    102.72 o 
   1   7   0     2200.25     2243.78    114.61 o 
   3   7   0     1115.81     1260.42     75.52 o 
   5   7   0     1418.52     1363.52     80.48 o 
   7   7   0      573.37      519.65     52.91 o 
   9   7   0       79.33      233.67    133.07 o 
  11   7   0      400.19      446.73     88.07 o 
  13   7   0      277.46      359.66     93.92 o 
   0   8   0        8.48      115.68     73.11 o 
   2   8   0      318.77      328.89     69.11 o 
   4   8   0      292.65      360.23     91.82 o 
   6   8   0      649.06      652.96     58.78 o 
   8   8   0      818.96      872.77     80.08 o 
  10   8   0       17.05       11.31     58.38 o 
  12   8   0       30.14        5.90     68.46 o 
   1   9   0     1052.94      853.74     99.17 o 
   3   9   0      513.64      516.83    109.48 o 
   5   9   0     1972.76     2013.54     91.50 o 
   7   9   0     1377.89     1510.10    120.15 o 
   9   9   0      364.68      304.22     80.06 o 
  11   9   0      419.19      353.58     91.65 o 
   0  10   0      411.84      369.74    118.95 o 
   2  10   0       59.93       42.32     62.03 o 
   4  10   0      431.21      436.28    104.06 o 
   6  10   0        0.94       55.53     47.59 o 
   8  10   0      105.21      103.28     67.67 o 
  10  10   0       86.67      146.31     76.38 o 
   1  11   0      215.80      126.20     74.26 o 
   3  11   0      257.75      205.17    144.56 o 
   5  11   0     1127.08      998.36     97.08 o 
   7  11   0      302.23      338.12     92.65 o 
   0  12   0       30.45      -74.94     98.66 o 
   2  12   0       60.27      -39.55     69.97 o 
   4  12   0       14.61       15.50     69.13 o 
   6  12   0       14.09      112.37     76.63 o 
 -15   1   1       75.91      177.15     88.44 o 
 -13   1   1      941.78      988.48    115.73 o 
 -11   1   1     3301.69     3257.82    148.09 o 
  -9   1   1     5429.36     5383.15    165.13 o 
  -7   1   1     4388.02     3994.20     94.52 o 
  -5   1   1     6878.69     6823.52     78.81 o 
  -3   1   1     1386.06     1275.28     30.75 o 
  -1   1   1     8033.13     7971.23     89.22 o 
   1   1   1    20451.09    20918.05    154.27 o 
   3   1   1    17187.36    17789.06    143.61 o 
   5   1   1    39506.52    40457.14    334.27 o 
   7   1   1    13791.50    13223.06    223.93 o 
   9   1   1     2652.03     2731.60    120.41 o 
  11   1   1      102.76      173.05     58.11 o 
  13   1   1       22.87       29.17     56.25 o 
  15   1   1      172.42      276.75     87.73 o 
 -14   2   1      119.04       98.83     98.29 o 
 -12   2   1      317.66      302.74     76.86 o 
 -10   2   1       23.39      -41.18     41.18 o 
  -8   2   1       58.47       39.71     30.51 o 
  -6   2   1     1060.45     1132.60     52.07 o 
  -4   2   1       22.12       33.46     12.93 o 
  -2   2   1    47186.05    48626.13    262.66 o 
   0   2   1    12609.43    14174.73    106.52 o 
   2   2   1     4759.22     5028.20     60.76 o 
   4   2   1     1849.05     1742.12     36.68 o 
   6   2   1     4190.83     4287.13     60.31 o 
   8   2   1      961.10      969.34     78.90 o 
  10   2   1      741.51      647.27    178.21 o 
  12   2   1        1.33       -7.89     46.28 o 
  14   2   1       58.82      -38.18     59.00 o 
 -15   3   1       36.08       88.57     84.73 o 
 -13   3   1      301.42      281.42    266.06 o 
 -11   3   1     3403.25     3280.65    199.47 o 
  -9   3   1      563.45      538.32     74.20 o 
  -7   3   1     4717.96     4589.95     64.04 o 
  -5   3   1     2445.46     2248.39     41.60 o 
  -3   3   1       71.67       38.91     11.77 o 
  -1   3   1    18182.48    18306.26    150.95 o 
   1   3   1      242.28      249.27     21.60 o 
   3   3   1       40.40       17.19     11.59 o 
   5   3   1    15477.45    15848.50    140.47 o 
   7   3   1     5308.51     5078.27     88.94 o 
   9   3   1       17.44      -10.88     23.10 o 
  11   3   1     1191.86     1423.86    116.98 o 
  13   3   1       80.41      115.90     87.12 o 
  15   3   1       22.20      -23.58     75.27 o 
 -14   4   1       18.62      -57.52     64.20 o 
 -12   4   1      346.47      205.37     74.01 o 
 -10   4   1     1096.92     1094.49    102.85 o 
  -8   4   1     3704.68     3542.04    103.77 o 
  -6   4   1     2999.90     2857.10     67.34 o 
  -4   4   1      625.02      704.74     27.95 o 
  -2   4   1      517.99      671.00     41.28 o 
   0   4   1      552.02      605.71     79.74 o 
   2   4   1     9047.66     9087.87    108.95 o 
   4   4   1    23232.32    23120.28    173.15 o 
   6   4   1     6310.81     6175.55     88.62 o 
   8   4   1      602.80      735.58     56.04 o 
  10   4   1      171.41      106.94     57.86 o 
  12   4   1       41.97       56.13     58.98 o 
  14   4   1       12.94       33.38     67.39 o 
 -13   5   1      527.30      636.99    106.51 o 
 -11   5   1     1174.40     1322.05    289.95 o 
  -9   5   1     1352.27     1347.92    108.98 o 
  -7   5   1     1895.52     1826.25     67.23 o 
  -5   5   1     4823.38     4959.36     97.83 o 
  -3   5   1     6961.07     6507.00    124.91 o 
  -1   5   1     8787.99     8744.10    257.66 o 
   1   5   1     3892.36     4090.59    122.60 o 
   3   5   1       38.46       68.84     22.82 o 
   5   5   1     2501.06     2554.66     61.41 o 
   7   5   1      705.66      755.11     47.80 o 
   9   5   1      939.83      830.44    256.05 o 
  11   5   1     1093.98     1297.30    160.90 o 
  13   5   1      243.69      374.11     88.42 o 
 -12   6   1      101.69      159.12     74.29 o 
 -10   6   1     1374.78     1577.60    199.82 o 
  -8   6   1     1486.46     1522.78    145.90 o 
  -6   6   1     2338.24     2403.64     78.47 o 
  -4   6   1        9.83      -20.48     22.42 o 
  -2   6   1       88.45       85.21     42.59 o 
   0   6   1      472.96      528.51     64.50 o 
   2   6   1     1343.59     1365.92     87.91 o 
   4   6   1     4479.69     4460.93     94.83 o 
   6   6   1     3914.36     3670.08     93.73 o 
   8   6   1      143.67       77.57     47.93 o 
  10   6   1      941.93      950.71    162.57 o 
  12   6   1        7.45      -13.69     53.21 o 
 -13   7   1      141.36       98.45     87.95 o 
 -11   7   1      175.54      241.94     76.61 o 
  -9   7   1      113.56       43.98     70.51 o 
  -7   7   1      243.94      279.00     46.75 o 
  -5   7   1     1508.95     1458.30     69.77 o 
  -3   7   1     3505.09     3388.07    114.14 o 
  -1   7   1     1812.20     1739.26    107.24 o 
   1   7   1      722.84      773.32    121.18 o 
   3   7   1      271.75      309.46     48.75 o 
   5   7   1      742.77      648.23     61.02 o 
   7   7   1      118.94      102.54     39.33 o 
   9   7   1      674.11      563.01    133.04 o 
  11   7   1      135.01      132.31     69.01 o 
  13   7   1      308.53      364.36     92.01 o 
 -12   8   1      730.56      633.22    119.49 o 
 -10   8   1      347.81      300.39    109.40 o 
  -8   8   1      312.43      345.56     58.74 o 
  -6   8   1     3584.97     3339.19    103.09 o 
  -4   8   1      575.26      654.00     66.50 o 
  -2   8   1       30.77       36.93     43.67 o 
   0   8   1     2344.52     2586.93    255.16 o 
   2   8   1     1270.59     1357.79    178.89 o 
   4   8   1       37.03       41.01     37.63 o 
   6   8   1      654.85      593.74     57.50 o 
   8   8   1      422.98      446.33     83.12 o 
  10   8   1       43.93       77.57     66.80 o 
  12   8   1      437.93      492.94    161.65 o 
 -11   9   1        2.72       45.79     95.66 o 
  -9   9   1       12.69       37.44     59.89 o 
  -7   9   1       53.78       22.55     37.37 o 
  -5   9   1      292.07      255.28     46.16 o 
  -3   9   1      382.20      386.88    147.16 o 
  -1   9   1      659.33      834.39     97.47 o 
   1   9   1      259.31      327.33     91.93 o 
   3   9   1       97.71       99.11     55.98 o 
   5   9   1       30.22       39.18     37.00 o 
   7   9   1       42.73       -1.80     40.72 o 
   9   9   1       16.34       54.94     72.76 o 
  11   9   1      124.62      229.43    160.23 o 
 -10  10   1      193.19      279.01     89.10 o 
  -8  10   1      532.34      471.45     74.29 o 
  -6  10   1      689.77      675.96     78.71 o 
  -4  10   1     1691.45     1798.21    196.57 o 
  -2  10   1      513.79      486.08     87.94 o 
   0  10   1     2159.14     2033.10    145.99 o 
   2  10   1      192.25      304.70     81.96 o 
   4  10   1      400.68      326.75     78.93 o 
   6  10   1      107.55       65.26     50.31 o 
   8  10   1      199.77      293.23    112.97 o 
  -7  11   1       24.08      -14.89     86.40 o 
  -5  11   1        9.22       10.89     49.01 o 
  -3  11   1      180.66      105.40     71.53 o 
  -1  11   1      178.87      111.33     92.81 o 
   1  11   1       20.12      -38.62     60.94 o 
   3  11   1      196.28       95.50     92.57 o 
   5  11   1       28.97       16.61     51.24 o 
   7  11   1       20.01       20.49     64.29 o 
  -6  12   1      106.17       45.29     70.10 o 
  -4  12   1      164.49       98.95     86.56 o 
  -2  12   1      801.79      583.23    140.56 o 
   0  12   1      199.68      262.68    197.08 o 
   2  12   1       62.85      -10.43     72.86 o 
   4  12   1      189.39      160.26     89.60 o 
   6  12   1       33.90       89.59     95.12 o 
 -14   0   2      235.42      295.29    118.25 o 
 -12   0   2     1369.33     1544.72    177.89 o 
 -10   0   2       10.63      -53.95     53.95 o 
  -8   0   2      236.49      279.86     37.90 o 
  -6   0   2    13057.91    11905.63    166.29 o 
  -4   0   2    50500.41    47373.32    468.86 o 
  -2   0   2       43.03      126.31     18.48 o 
   0   0   2     8446.80     8736.37    131.03 o 
   2   0   2      711.77      800.73     31.13 o 
   4   0   2     5298.10     4897.30    140.59 o 
   6   0   2    10844.84    10414.21    255.51 o 
   8   0   2     7081.17     6831.84    244.35 o 
  10   0   2     5508.39     5519.06    245.26 o 
  12   0   2     2661.90     2567.25    207.04 o 
  14   0   2      137.76      168.12    100.11 o 
 -15   1   2        6.73        0.79     77.18 o 
 -13   1   2       54.19       94.00     67.85 o 
 -11   1   2      698.28      504.51     80.11 o 
  -9   1   2       48.62       51.67     65.49 o 
  -7   1   2      355.53      408.14     29.98 o 
  -5   1   2      302.49      402.47     26.07 o 
  -3   1   2     1454.75     1455.38     35.72 o 
  -1   1   2     4502.49     4594.86     74.95 o 
   1   1   2     3238.03     3603.70     59.92 o 
   3   1   2      179.19      157.67     10.50 o 
   5   1   2       73.12       87.97     15.51 o 
   7   1   2      676.32      743.78     63.36 o 
   9   1   2     1696.77     1737.15    111.52 o 
  11   1   2      192.59      234.76     61.22 o 
  13   1   2      183.65      278.30     73.31 o 
  15   1   2       13.85      -17.65     70.45 o 
 -14   2   2      147.16      186.10     84.04 o 
 -12   2   2      422.20      433.19     83.25 o 
 -10   2   2       10.40      -10.05     88.44 o 
  -8   2   2      341.33      336.98     32.31 o 
  -6   2   2    10290.42     9944.24    115.98 o 
  -4   2   2     4125.75     3431.45     64.85 o 
  -2   2   2    10549.14     9989.47     93.71 o 
   0   2   2       26.74       52.96     16.82 o 
   2   2   2     5364.61     6024.46     59.75 o 
   4   2   2     4517.52     4718.46     61.31 o 
   6   2   2     4451.52     4253.13     71.71 o 
   8   2   2     1896.30     1872.15     74.44 o 
  10   2   2     2405.76     2274.34    113.48 o 
  12   2   2     1498.21     1686.83     95.71 o 
  14   2   2      143.46       62.51     67.66 o 
 -15   3   2       21.66      -32.81     75.67 o 
 -13   3   2       16.97       -0.87     57.37 o 
 -11   3   2       16.85      -50.88     50.88 o 
  -9   3   2       81.67       58.47     40.28 o 
  -7   3   2      483.05      520.64     37.48 o 
  -5   3   2     1057.14      917.80     30.83 o 
  -3   3   2      934.63      886.45     34.64 o 
  -1   3   2     4942.55     5048.29     85.57 o 
   1   3   2     2483.85     2757.80     46.23 o 
   3   3   2       68.25       55.88     26.65 o 
   5   3   2       11.20       52.44     32.23 o 
   7   3   2      894.60      901.51     44.15 o 
   9   3   2     3733.83     3697.88    110.62 o 
  11   3   2     1155.16     1030.28     82.93 o 
  13   3   2       88.27      168.13     72.34 o 
  15   3   2       28.84      -52.08     70.43 o 
 -14   4   2      322.31      325.47     95.13 o 
 -12   4   2      162.59      113.00    106.82 o 
 -10   4   2      899.69     1008.96    100.32 o 
  -8   4   2      979.83     1005.23     60.74 o 
  -6   4   2     5200.15     5171.59     82.99 o 
  -4   4   2     1635.64     1443.32     43.42 o 
  -2   4   2     7534.17     7675.77    103.24 o 
   0   4   2     3481.64     3585.45     85.81 o 
   2   4   2      394.45      366.44     28.47 o 
   4   4   2     1751.19     1752.81     47.29 o 
   6   4   2     5939.74     5895.87    159.59 o 
   8   4   2      208.87      160.96     37.21 o 
  10   4   2     1152.10     1481.62     84.71 o 
  12   4   2      359.80      290.36     72.75 o 
  14   4   2      269.79      181.18     82.28 o 
 -13   5   2        1.91       -7.30     64.72 o 
 -11   5   2      207.09      142.83     60.03 o 
  -9   5   2       17.31      -39.30     39.30 o 
  -7   5   2     1662.76     1671.82     56.09 o 
  -5   5   2     4482.77     4388.95     81.02 o 
  -3   5   2      116.11       99.80     23.93 o 
  -1   5   2     5407.55     5180.97    137.97 o 
   1   5   2     3662.51     3581.29    116.61 o 
   3   5   2     7264.30     7372.90    110.94 o 
   5   5   2     1072.16     1029.40     45.54 o 
   7   5   2     3464.50     3477.97     86.21 o 
   9   5   2      284.62      347.86     66.73 o 
  11   5   2     1973.94     2367.77    147.66 o 
  13   5   2      250.62      101.47    122.55 o 
 -12   6   2      949.67      924.73    255.70 o 
 -10   6   2     1242.13     1379.82    118.74 o 
  -8   6   2      563.27      556.87     61.18 o 
  -6   6   2     2257.14     2349.08     78.32 o 
  -4   6   2     2120.15     2169.26     71.71 o 
  -2   6   2      727.19      820.07     73.87 o 
   0   6   2     3787.91     4272.25    138.81 o 
   2   6   2     6269.09     6054.87    128.78 o 
   4   6   2     2644.22     2710.50    129.37 o 
   6   6   2      571.52      573.03     41.65 o 
   8   6   2       92.91      189.90     77.75 o 
  10   6   2       30.75        0.99     55.40 o 
  12   6   2      158.27      173.98    108.97 o 
 -13   7   2       16.08      -25.98     87.42 o 
 -11   7   2      118.88      111.64     69.11 o 
  -9   7   2       53.80       22.33    102.88 o 
  -7   7   2     1196.08     1246.60     71.06 o 
  -5   7   2      648.71      674.47     54.65 o 
  -3   7   2      603.99      678.92     62.40 o 
  -1   7   2     2039.77     1970.20    176.93 o 
   1   7   2      169.15      229.53     60.74 o 
   3   7   2        7.63        6.69     70.51 o 
   5   7   2       36.38       37.66     26.44 o 
   7   7   2       28.46       11.76     33.83 o 
   9   7   2      379.74      509.69    103.84 o 
  11   7   2      404.69      540.66     94.03 o 
  13   7   2        3.57       31.07     70.58 o 
 -12   8   2      250.48      324.40     94.22 o 
 -10   8   2      207.86      155.63    100.94 o 
  -8   8   2      242.31      135.33     49.51 o 
  -6   8   2       13.18       -9.69     32.98 o 
  -4   8   2       45.90       -3.49     34.45 o 
  -2   8   2       13.93      -13.01     41.87 o 
   0   8   2      869.51      952.10    142.49 o 
   2   8   2     1040.57     1128.48    100.75 o 
   4   8   2     1738.17     1770.57    135.76 o 
   6   8   2       18.19       10.39     31.26 o 
   8   8   2       32.98      -26.35     47.45 o 
  10   8   2       36.07       84.27     62.63 o 
  12   8   2       22.34       15.87    102.12 o 
 -11   9   2      263.67      388.25     92.13 o 
  -9   9   2      543.82      587.47    141.61 o 
  -7   9   2      655.02      681.18     65.91 o 
  -5   9   2      695.51      685.88     63.47 o 
  -3   9   2      676.84      590.04     90.56 o 
  -1   9   2     1397.45     1480.47    122.48 o 
   1   9   2      758.07      688.15     93.88 o 
   3   9   2     1210.41     1335.84    118.51 o 
   5   9   2      320.91      225.97     70.50 o 
   7   9   2        5.82        3.94     38.90 o 
   9   9   2      330.89      359.03     80.35 o 
  11   9   2      161.29      101.81     70.48 o 
  -8  10   2      129.18       81.16     54.87 o 
  -6  10   2       42.60       21.94     46.35 o 
  -4  10   2       21.68       39.26     62.75 o 
  -2  10   2       65.86      -21.89     52.85 o 
   0  10   2      244.25      335.77     82.36 o 
   2  10   2      301.83      258.83     79.06 o 
   4  10   2      355.13      376.46     85.92 o 
   6  10   2      303.65      284.51     87.94 o 
   8  10   2        2.54      -44.67     65.65 o 
  -7  11   2      191.68      158.95     65.40 o 
  -5  11   2      219.51      151.19     58.20 o 
  -3  11   2       12.11       -7.35     60.62 o 
  -1  11   2      552.03      459.05    103.52 o 
   1  11   2     1013.82     1045.48    125.41 o 
   3  11   2       73.69      -35.88     61.81 o 
   5  11   2      556.39      748.94     97.07 o 
   7  11   2      149.75      -33.04     75.42 o 
  -4  12   2       11.54       49.90     57.56 o 
  -2  12   2       20.42      -22.09     71.11 o 
   0  12   2        5.15      -56.35     64.30 o 
   2  12   2      190.74      117.40     76.91 o 
   4  12   2        4.31       50.31     81.39 o 
 -15   1   3      278.86      139.54     92.30 o 
 -13   1   3     2277.14     2110.28    148.66 o 
 -11   1   3     1492.78     1583.68    117.61 o 
  -9   1   3      934.02     1005.00     86.10 o 
  -7   1   3     2316.98     2292.68     59.60 o 
  -5   1   3      126.34       95.31     18.87 o 
  -3   1   3       45.58       15.24     12.38 o 
  -1   1   3    28987.09    29845.16    179.88 o 
   1   1   3    16963.13    16458.38    137.95 o 
   3   1   3    22512.39    22762.24    135.38 o 
   5   1   3    14929.73    14831.16    100.13 o 
   7   1   3      452.80      557.80     56.24 o 
   9   1   3     1104.90     1036.15     85.04 o 
  11   1   3     5060.38     4338.45    233.93 o 
  13   1   3     1008.30     1034.97     86.16 o 
  15   1   3      701.81      828.92     91.38 o 
 -14   2   3        0.47       19.09     69.22 o 
 -12   2   3     1261.27     1343.52    218.88 o 
 -10   2   3       18.31       48.08     75.85 o 
  -8   2   3      401.34      402.09     36.42 o 
  -6   2   3     2193.30     2309.30     59.00 o 
  -4   2   3       22.73       30.32     15.18 o 
  -2   2   3     1737.35     1984.72     42.26 o 
   0   2   3     6822.65     6831.23     92.12 o 
   2   2   3      680.41      762.47     27.46 o 
   4   2   3      590.71      563.82     21.17 o 
   6   2   3       40.50       53.17     13.53 o 
   8   2   3      137.90       96.94     31.70 o 
  10   2   3       11.93        2.90     28.59 o 
  12   2   3      752.81      613.29     67.97 o 
  14   2   3        1.36      -44.45     58.33 o 
 -13   3   3      105.84       70.69     68.30 o 
 -11   3   3     1187.67     1191.75    112.17 o 
  -9   3   3       16.09       20.86     52.77 o 
  -7   3   3     1354.64     1387.03     54.92 o 
  -5   3   3     4439.23     4380.07     81.44 o 
  -3   3   3      357.85      501.79     29.82 o 
  -1   3   3     4078.66     3941.74     93.05 o 
   1   3   3    26197.85    26334.74    182.51 o 
   3   3   3     3109.07     3132.84     51.79 o 
   5   3   3      901.55      835.96     45.92 o 
   7   3   3     2547.65     2418.48     82.25 o 
   9   3   3      239.52      189.42     53.24 o 
  11   3   3      483.74      599.27     66.19 o 
  13   3   3     1094.94      922.19    112.80 o 
 -14   4   3      576.14      553.72    109.13 o 
 -12   4   3     1097.90     1115.66    119.11 o 
 -10   4   3      408.93      413.43     75.17 o 
  -8   4   3        5.02       -2.55     24.44 o 
  -6   4   3        7.59       53.60     23.98 o 
  -4   4   3      997.81     1132.68     56.37 o 
  -2   4   3     7483.62     7211.91    122.03 o 
   0   4   3    12225.36    11594.65    151.33 o 
   2   4   3     1871.68     1778.15     44.52 o 
   4   4   3     3100.29     3123.36     61.61 o 
   6   4   3      309.32      342.38     29.71 o 
   8   4   3      130.84       84.89     33.40 o 
  10   4   3      430.23      442.23     61.75 o 
  12   4   3      453.38      564.04    166.35 o 
  14   4   3      473.16      364.81    120.70 o 
 -13   5   3      115.81       76.01     73.85 o 
 -11   5   3      157.75      206.09     69.08 o 
  -9   5   3      463.99      531.69     75.59 o 
  -7   5   3     3752.92     3562.24     78.45 o 
  -5   5   3     4326.63     4418.73     82.76 o 
  -3   5   3     5009.42     5034.69     83.60 o 
  -1   5   3     3913.00     3707.08     94.45 o 
   1   5   3     6058.82     6270.46    104.41 o 
   3   5   3     3306.43     3336.16     88.29 o 
   5   5   3     4442.58     4393.29    135.07 o 
   7   5   3     1529.26     1583.98     77.84 o 
   9   5   3      825.87      767.63     66.93 o 
  11   5   3      942.83     1069.87    112.20 o 
  13   5   3       14.50       33.78     84.68 o 
 -12   6   3      235.29      237.98    129.55 o 
 -10   6   3      139.44      290.97     72.48 o 
  -8   6   3       27.03      -14.91     23.39 o 
  -6   6   3       26.14       42.63     23.67 o 
  -4   6   3        8.65      -10.11     19.53 o 
  -2   6   3     4179.48     4085.42    109.31 o 
   0   6   3     4244.60     4253.76    303.85 o 
   2   6   3     2527.82     2473.34     87.06 o 
   4   6   3      174.41      216.73     33.90 o 
   6   6   3     1933.73     1945.22     63.41 o 
   8   6   3       33.37       17.32     32.38 o 
  10   6   3      506.25      458.91     81.17 o 
  12   6   3       48.49       33.37     62.96 o 
 -11   7   3       13.32      132.60     68.14 o 
  -9   7   3      222.76      234.56     96.22 o 
  -7   7   3     1400.58     1356.22     99.10 o 
  -5   7   3     2064.89     2093.94     87.26 o 
  -3   7   3     1327.40     1378.61    128.24 o 
  -1   7   3     1685.63     1392.49    101.10 o 
   1   7   3      520.06      510.15     71.45 o 
   3   7   3     1252.34     1263.04     81.45 o 
   5   7   3     2118.10     2220.39     71.62 o 
   7   7   3       97.14       73.19     37.78 o 
   9   7   3     1048.08     1241.81    147.99 o 
  11   7   3      263.79      125.57     73.86 o 
 -12   8   3      246.10      133.55     78.87 o 
 -10   8   3      166.62      104.29     88.57 o 
  -8   8   3        6.16       63.35     36.47 o 
  -6   8   3     1116.51     1194.21     73.67 o 
  -4   8   3      703.50      783.00     70.32 o 
  -2   8   3     1888.47     1951.56    133.18 o 
   0   8   3     2759.18     2948.07    163.51 o 
   2   8   3      347.24      263.27    100.97 o 
   4   8   3     1741.53     1746.31    136.50 o 
   6   8   3      714.67      666.84     59.40 o 
   8   8   3      217.65      246.79     65.41 o 
  10   8   3      161.01      272.47     76.52 o 
 -11   9   3        0.91       22.83     76.98 o 
  -9   9   3      136.36      101.24     65.34 o 
  -7   9   3       81.47       50.57     42.88 o 
  -5   9   3      661.77      585.40     76.21 o 
  -3   9   3       98.90       78.19     57.14 o 
  -1   9   3      179.15      105.25     64.31 o 
   1   9   3       83.12      112.54     72.49 o 
   3   9   3      104.12       71.45     57.65 o 
   5   9   3       35.79      -51.74     74.24 o 
   7   9   3      732.75      766.00     79.17 o 
   9   9   3      114.47      147.23     67.90 o 
  -8  10   3      522.07      641.54    107.13 o 
  -6  10   3      551.60      498.89     72.59 o 
  -4  10   3     1205.15     1293.81     97.68 o 
  -2  10   3      687.53      668.93    100.19 o 
   0  10   3     1317.57     1320.14    180.93 o 
   2  10   3      114.09       99.02     65.10 o 
   4  10   3      986.83      891.37    113.17 o 
   6  10   3      903.16      839.49    167.29 o 
   8  10   3      374.14      484.32     96.43 o 
  -7  11   3       61.27       60.66     56.51 o 
  -5  11   3       55.87      -22.13     49.01 o 
  -3  11   3        3.97      118.71     69.69 o 
  -1  11   3        6.58      -55.67     55.67 o 
   1  11   3        1.21       -2.99     63.34 o 
   3  11   3        2.80       30.93     68.24 o 
   5  11   3        8.43       -9.12     68.80 o 
   7  11   3      207.57      281.39    114.28 o 
  -4  12   3       70.89      -59.05    102.47 o 
  -2  12   3      156.72       71.07     76.89 o 
   0  12   3       98.64       -8.25     69.63 o 
   2  12   3       28.58      -52.70     69.33 o 
   4  12   3      117.33      133.34    118.55 o 
 -14   0   4        4.41      141.34    111.12 o 
 -12   0   4     2755.69     2695.92    216.65 o 
 -10   0   4     6598.28     5773.82    259.86 o 
  -8   0   4    15123.13    14946.07    232.69 o 
  -6   0   4    12156.08    11669.49    186.48 o 
  -4   0   4     9513.25     9365.13    220.73 o 
  -2   0   4      133.34      164.30     20.01 o 
   0   0   4    20553.07    20455.28    238.50 o 
   2   0   4     7512.00     7449.47    116.74 o 
   4   0   4    10679.33    10268.12    127.48 o 
   6   0   4    22954.89    23075.27    401.09 o 
   8   0   4     7232.66     7214.57    245.21 o 
  10   0   4     1396.12     1464.15    143.75 o 
  12   0   4     2345.93     2118.28    188.79 o 
  14   0   4       45.70      134.09     99.90 o 
 -15   1   4       60.25      -35.88     73.16 o 
 -13   1   4       49.62       69.36     64.49 o 
 -11   1   4        8.51      -19.25     50.35 o 
  -9   1   4      490.78      568.34     52.94 o 
  -7   1   4      811.28      862.90     44.22 o 
  -5   1   4      196.26      227.68     26.03 o 
  -3   1   4       55.94       89.32     15.79 o 
  -1   1   4     1149.95     1184.95     28.57 o 
   1   1   4     3483.69     3678.41     56.12 o 
   3   1   4     1187.52     1492.92     35.26 o 
   5   1   4     3243.64     3278.11     46.73 o 
   7   1   4       11.82       12.33     22.12 o 
   9   1   4      241.30      240.44     55.92 o 
  11   1   4      244.22      217.24     49.82 o 
  13   1   4       17.05      -17.82     37.08 o 
  15   1   4        7.47       29.80     49.41 o 
 -14   2   4      141.63      234.50     85.96 o 
 -12   2   4      986.83      813.00    169.46 o 
 -10   2   4     2623.49     2513.38    193.65 o 
  -8   2   4     6881.56     6776.47    113.20 o 
  -6   2   4    11844.46    11815.44    138.60 o 
  -4   2   4       24.51       48.51     16.87 o 
  -2   2   4     2751.81     2717.31     59.94 o 
   0   2   4    10075.90     9800.42     97.71 o 
   2   2   4      350.40      283.39     25.23 o 
   4   2   4    16910.24    17544.70    134.34 o 
   6   2   4     5766.72     5612.42     86.05 o 
   8   2   4     3745.17     3965.50    159.60 o 
  10   2   4     3405.23     3046.34    107.01 o 
  12   2   4      178.73      176.03     45.90 o 
  14   2   4      146.72      187.83     56.85 o 
 -13   3   4      131.44       69.25     68.94 o 
 -11   3   4      652.61      651.36     90.62 o 
  -9   3   4     2281.32     2397.28    123.56 o 
  -7   3   4     4658.55     4725.06     94.36 o 
  -5   3   4     3169.24     3175.80     71.92 o 
  -3   3   4      671.91      695.49     34.84 o 
  -1   3   4       95.08      122.11     27.77 o 
   1   3   4     3346.60     3617.22     95.30 o 
   3   3   4     1377.35     1289.65     36.10 o 
   5   3   4    10102.93     9921.21    103.36 o 
   7   3   4     1443.13     1307.54     68.07 o 
   9   3   4      400.23      512.00     56.47 o 
  11   3   4       59.21      113.85     41.18 o 
  13   3   4       63.64       21.54     40.18 o 
 -14   4   4      385.55      337.95     97.00 o 
 -12   4   4      389.57      321.09     83.97 o 
 -10   4   4      302.16      400.66     77.14 o 
  -8   4   4     2111.18     2148.95     73.38 o 
  -6   4   4     3565.31     3783.23     99.01 o 
  -4   4   4       85.31       96.21     23.83 o 
  -2   4   4    12601.88    12208.61    133.59 o 
   0   4   4     6014.68     5674.01    109.14 o 
   2   4   4     9194.43     9569.34    102.60 o 
   4   4   4     3990.26     3983.42     72.30 o 
   6   4   4     4057.74     4202.35     87.96 o 
   8   4   4      898.98      929.74     79.70 o 
  10   4   4     3576.91     3589.56    144.11 o 
  12   4   4       43.67       45.15     43.03 o 
  14   4   4       96.61      231.24    152.10 o 
 -13   5   4      293.41      246.86    114.66 o 
 -11   5   4      893.50      990.74    188.74 o 
  -9   5   4     1097.17     1144.81     80.06 o 
  -7   5   4     4851.80     4868.29    109.11 o 
  -5   5   4     3932.29     3805.45     88.09 o 
  -3   5   4      439.73      458.95     37.72 o 
  -1   5   4      280.00      215.00     34.91 o 
   1   5   4     1268.07     1415.47     63.61 o 
   3   5   4     3558.35     3588.44     80.48 o 
   5   5   4     4916.10     5000.29     87.49 o 
   7   5   4     4330.42     4464.29    120.62 o 
   9   5   4      990.60     1029.90     76.19 o 
  11   5   4       89.67      149.06     64.11 o 
  13   5   4       17.39       72.40     67.29 o 
 -12   6   4      170.27      226.78     82.67 o 
 -10   6   4      361.86      395.45     84.62 o 
  -8   6   4        3.98       34.30     25.67 o 
  -6   6   4      621.73      578.57     43.59 o 
  -4   6   4     2944.28     2868.42     95.10 o 
  -2   6   4     4317.44     4535.56    183.19 o 
   0   6   4    10670.26    10421.39    177.61 o 
   2   6   4     3528.00     3569.21    170.75 o 
   4   6   4     1006.46     1068.31     55.53 o 
   6   6   4     1235.52     1190.29     61.42 o 
   8   6   4      721.40      690.05     95.44 o 
  10   6   4      433.17      731.30    130.76 o 
  12   6   4      538.49      472.06     93.76 o 
 -11   7   4      301.14      359.04     83.60 o 
  -9   7   4       66.94       77.32     47.24 o 
  -7   7   4     1766.28     1706.98     70.33 o 
  -5   7   4      571.70      689.04     48.95 o 
  -3   7   4      551.80      649.90     50.74 o 
  -1   7   4     1929.78     1896.76     91.44 o 
   1   7   4      294.50      322.47     61.74 o 
   3   7   4     1786.64     1794.02     88.98 o 
   5   7   4     5296.09     5043.31    102.99 o 
   7   7   4      750.42      690.18     66.85 o 
   9   7   4      324.85      328.94     91.07 o 
  11   7   4      409.07      494.99    129.10 o 
 -10   8   4       14.59       91.26     67.26 o 
  -8   8   4       42.35      -34.60     34.60 o 
  -6   8   4       16.71       84.76     35.43 o 
  -4   8   4      705.15      771.81     92.66 o 
  -2   8   4      596.75      645.52    113.21 o 
   0   8   4     2365.04     2284.09    174.08 o 
   2   8   4       73.92       18.86     51.75 o 
   4   8   4       38.28       36.27     42.55 o 
   6   8   4       42.12       68.34     34.76 o 
   8   8   4      115.25       46.87     49.25 o 
  10   8   4        3.66       96.90     80.63 o 
  -9   9   4      196.15      236.33     62.20 o 
  -7   9   4      297.01      328.41     68.22 o 
  -5   9   4      896.90     1081.32    120.58 o 
  -3   9   4     1109.74     1086.73    114.09 o 
  -1   9   4     3814.56     4480.91    264.42 o 
   1   9   4     1066.21     1238.19    118.11 o 
   3   9   4     1207.12     1226.41    117.44 o 
   5   9   4     2809.31     2719.08    153.17 o 
   7   9   4      416.84      332.17     95.28 o 
   9   9   4      217.79       39.51     80.09 o 
  -8  10   4       13.67      -37.08     62.48 o 
  -6  10   4       11.83       32.30     60.93 o 
  -4  10   4       61.28      194.37    169.12 o 
  -2  10   4      231.27      278.20     78.37 o 
   0  10   4       19.50       35.62     95.90 o 
   2  10   4       66.64      140.89     71.98 o 
   4  10   4       30.76       -1.09     61.52 o 
   6  10   4       53.19       -9.12     52.77 o 
   8  10   4        3.60       25.77     79.71 o 
  -7  11   4      105.44      -10.62     69.72 o 
  -5  11   4      445.07      559.20    296.28 o 
  -3  11   4      621.15      536.90    104.28 o 
  -1  11   4      718.85      922.52    124.32 o 
   1  11   4     1080.97      917.79    125.17 o 
   3  11   4      437.76      257.47     89.56 o 
   5  11   4      162.12       15.04     74.14 o 
   7  11   4      240.22       12.72     81.70 o 
  -2  12   4        0.44       35.16     79.84 o 
   0  12   4       72.03      -40.82     74.43 o 
   2  12   4        2.26      -27.27     72.68 o 
   4  12   4       49.52      -95.66     95.66 o 
 -13   1   5      952.83      969.14    140.18 o 
 -11   1   5      264.82      242.17     71.34 o 
  -9   1   5     1195.56     1214.80     62.87 o 
  -7   1   5     7669.27     7215.23    112.88 o 
  -5   1   5    11917.48    11643.82    131.39 o 
  -3   1   5    30317.41    30216.54    207.88 o 
  -1   1   5    51824.80    51310.08    257.11 o 
   1   1   5      166.90       79.76     17.22 o 
   3   1   5      794.38      950.32     29.12 o 
   5   1   5     2472.03     2434.92     44.89 o 
   7   1   5     1774.58     1677.67     68.52 o 
   9   1   5     3094.39     3052.62    102.49 o 
  11   1   5     2556.63     2521.43    105.79 o 
  13   1   5      490.80      642.85    105.64 o 
 -14   2   5        1.42      -53.83     63.75 o 
 -12   2   5       36.20       96.43     60.73 o 
 -10   2   5       31.77       76.79     53.14 o 
  -8   2   5      519.70      491.41     42.35 o 
  -6   2   5      258.76      202.59     30.24 o 
  -4   2   5     8097.05     8280.90    133.27 o 
  -2   2   5     1279.98     1148.26     35.07 o 
   0   2   5      374.57      371.12     25.05 o 
   2   2   5      488.45      499.91     33.78 o 
   4   2   5     2474.23     2483.36     48.46 o 
   6   2   5      902.70      933.65     54.68 o 
   8   2   5      802.92      821.62     60.51 o 
  10   2   5       58.12        0.70     32.93 o 
  12   2   5      469.89      455.23     62.42 o 
  14   2   5       67.46      -21.23     44.94 o 
 -13   3   5      181.63      204.14     81.78 o 
 -11   3   5     1270.29     1419.22    119.93 o 
  -9   3   5      107.28      102.47     31.57 o 
  -7   3   5     1237.18     1377.60     68.07 o 
  -5   3   5     7396.20     7223.90    109.74 o 
  -3   3   5     6063.97     5777.77     87.97 o 
  -1   3   5     7214.91     6899.21     86.57 o 
   1   3   5     2473.56     2515.75     75.57 o 
   3   3   5      373.90      309.82     26.32 o 
   5   3   5     1694.73     1648.00     51.24 o 
   7   3   5     1022.09     1072.77     81.37 o 
   9   3   5     2654.59     2754.23    127.57 o 
  11   3   5      826.19      872.31     78.26 o 
  13   3   5       86.83      149.29     53.91 o 
 -14   4   5      151.45      133.18     91.27 o 
 -12   4   5      143.63      162.73     72.93 o 
 -10   4   5        8.71      -23.98     49.71 o 
  -8   4   5      762.24      701.77     69.58 o 
  -6   4   5     7685.29     7836.49    125.98 o 
  -4   4   5     5190.78     5145.35     94.05 o 
  -2   4   5     9383.89     8928.99    176.23 o 
   0   4   5     5310.08     5163.98    109.74 o 
   2   4   5     1153.62     1237.20     44.75 o 
   4   4   5      707.25      749.48     32.82 o 
   6   4   5       35.31       72.12     23.37 o 
   8   4   5        8.74      -20.09     28.18 o 
  10   4   5     2637.52     2815.97    118.72 o 
  12   4   5      415.55      428.17     64.02 o 
  14   4   5       47.12      151.15     80.03 o 
 -13   5   5      316.52      250.87     89.59 o 
 -11   5   5     1093.58     1041.59    197.62 o 
  -9   5   5      408.36      478.85     63.39 o 
  -7   5   5     2135.51     2119.22     75.88 o 
  -5   5   5      228.79      332.81     54.93 o 
  -3   5   5     1514.45     1435.48     77.27 o 
  -1   5   5     3633.28     3726.62    126.07 o 
   1   5   5     3664.73     3846.85     88.24 o 
   3   5   5     4281.06     4305.12     77.82 o 
   5   5   5     5462.82     5342.45     91.64 o 
   7   5   5     2455.99     2603.73     95.53 o 
   9   5   5      410.82      360.41     54.31 o 
  11   5   5      602.70      604.09     75.47 o 
  13   5   5       53.09      158.65     75.40 o 
 -12   6   5      152.62      136.48     79.84 o 
 -10   6   5        6.96       80.85     58.14 o 
  -8   6   5      421.06      485.80     44.33 o 
  -6   6   5     3547.55     3515.94     96.76 o 
  -4   6   5      646.18      625.59     43.95 o 
  -2   6   5     5675.50     5790.94    135.94 o 
   0   6   5      450.42      483.63     52.38 o 
   2   6   5      448.34      469.93     45.41 o 
   4   6   5      210.30      247.51     35.41 o 
   6   6   5      654.42      684.50     51.31 o 
   8   6   5       18.47        4.55     34.21 o 
  10   6   5     1815.55     2037.34    109.15 o 
  12   6   5      358.14      480.00    141.61 o 
 -11   7   5      118.60       53.16     64.72 o 
  -9   7   5      926.73     1012.44     86.96 o 
  -7   7   5      137.69      122.81     32.24 o 
  -5   7   5        4.00      -21.29     21.29 o 
  -3   7   5      228.23      191.22     38.46 o 
  -1   7   5     1199.62     1214.46     79.01 o 
   1   7   5      733.97      782.45     68.06 o 
   3   7   5     1890.17     1989.58    205.94 o 
   5   7   5     3727.13     3691.40    104.23 o 
   7   7   5      450.50      493.75     77.08 o 
   9   7   5       79.18       45.25     71.82 o 
  11   7   5        3.08       78.69     89.48 o 
 -10   8   5      290.35      472.97    133.02 o 
  -8   8   5      319.84      357.12     44.94 o 
  -6   8   5      633.92      813.77    101.11 o 
  -4   8   5      570.95      555.28     68.88 o 
  -2   8   5      401.72      376.33     57.67 o 
   0   8   5     1669.18     1759.97    126.85 o 
   2   8   5      842.62      800.70     98.10 o 
   4   8   5     1442.90     1306.02     90.16 o 
   6   8   5      608.29      640.61     70.06 o 
   8   8   5      482.08      644.26    129.37 o 
  10   8   5      228.84      337.48    116.43 o 
  -9   9   5      126.74      162.94     77.47 o 
  -7   9   5        2.37      107.21     54.41 o 
  -5   9   5        0.71      -47.80     47.80 o 
  -3   9   5        9.45       28.32     52.73 o 
  -1   9   5      124.65      187.37     85.32 o 
   1   9   5      389.37      362.13     82.80 o 
   3   9   5      805.02      665.00     98.70 o 
   5   9   5       82.90       58.75     50.89 o 
   7   9   5      137.57      120.29     78.21 o 
   9   9   5        8.17       28.72     84.76 o 
  -8  10   5      634.90      558.67     82.97 o 
  -6  10   5      299.89      202.05     78.64 o 
  -4  10   5      193.35      222.43     75.38 o 
  -2  10   5      234.49      132.52     69.73 o 
   0  10   5      988.80      797.76    110.67 o 
   2  10   5      876.24      956.18    121.91 o 
   4  10   5     1647.09     1767.59    146.55 o 
   6  10   5      444.81      416.52     87.93 o 
   8  10   5      283.25      116.86     93.83 o 
  -5  11   5       98.49       45.47     74.97 o 
  -3  11   5        0.09      -34.59     65.09 o 
  -1  11   5        0.31      -57.15     57.15 o 
   1  11   5       56.67      -44.79     85.13 o 
   3  11   5       48.21      -71.54     71.54 o 
   5  11   5       12.63      -79.71     79.71 o 
   2  12   5      189.58      303.02    154.43 o 
   4  12   5      489.96      612.10    181.22 o 
 -14   0   6      618.59      470.55    139.03 o 
 -12   0   6     2179.35     1861.37    192.44 o 
 -10   0   6      309.81      166.67     88.68 o 
  -8   0   6     2575.26     2657.78    234.74 o 
  -6   0   6      440.19      447.67     52.80 o 
  -4   0   6     2242.23     2043.81     76.90 o 
  -2   0   6    13302.69    13700.28    141.43 o 
   0   0   6    16381.17    15954.90    204.30 o 
   2   0   6    18868.72    18727.68    168.47 o 
   4   0   6    15273.77    14392.23    154.82 o 
   6   0   6       58.50       50.50     45.22 o 
   8   0   6      436.20      541.69     65.79 o 
  10   0   6      159.19      129.11     46.53 o 
  12   0   6      206.52      179.34     95.66 o 
  14   0   6      565.28      600.02     96.16 o 
 -13   1   6      217.58      188.73    177.52 o 
 -11   1   6       85.99       90.35     59.98 o 
  -9   1   6       38.64       65.32     28.04 o 
  -7   1   6      396.27      406.23     38.63 o 
  -5   1   6     1482.65     1541.22     53.22 o 
  -3   1   6      620.14      720.73     68.48 o 
  -1   1   6     4841.01     5070.70     78.15 o 
   1   1   6        2.53       -3.56     12.33 o 
   3   1   6      344.67      365.85     20.94 o 
   5   1   6       31.62       36.31     14.16 o 
   7   1   6      285.10      251.34     37.47 o 
   9   1   6      355.58      412.27     53.83 o 
  11   1   6        3.39       33.41     35.74 o 
  13   1   6        5.45       34.64     44.64 o 
 -14   2   6      366.59      157.98    182.32 o 
 -12   2   6     1020.74     1223.20    120.63 o 
 -10   2   6      509.25      497.13    154.19 o 
  -8   2   6      213.42      210.03     35.27 o 
  -6   2   6     1243.07     1217.96     53.86 o 
  -4   2   6      409.87      428.85     39.27 o 
  -2   2   6     4300.70     4168.75     62.89 o 
   0   2   6    11627.25    11474.07    124.46 o 
   2   2   6     1388.17     1153.84     42.86 o 
   4   2   6    11036.04    10895.31    106.48 o 
   6   2   6     1289.91     1240.85     61.92 o 
   8   2   6      497.85      490.65     53.49 o 
  10   2   6      381.01      286.97     49.01 o 
  12   2   6      118.00      206.57     50.83 o 
  14   2   6      289.47      208.35     60.97 o 
 -13   3   6      388.47      463.09     97.11 o 
 -11   3   6       77.79      111.69     64.66 o 
  -9   3   6      328.82      401.73     45.89 o 
  -7   3   6       10.35       33.02     29.60 o 
  -5   3   6      298.22      327.45     34.55 o 
  -3   3   6       37.11        7.02     16.96 o 
  -1   3   6    10335.94    10486.32    118.05 o 
   1   3   6     6659.84     6511.83    147.39 o 
   3   3   6     2514.08     2350.95     58.50 o 
   5   3   6      790.28      817.41     33.42 o 
   7   3   6     1680.40     1672.28     78.62 o 
   9   3   6      121.05       95.65     38.50 o 
  11   3   6        2.98       70.67     41.78 o 
  13   3   6        1.67       19.46     47.24 o 
 -12   4   6      596.61      649.73    249.85 o 
 -10   4   6      377.86      361.15     75.63 o 
  -8   4   6      185.73      137.93     32.76 o 
  -6   4   6     2172.84     2247.79     71.05 o 
  -4   4   6      231.02      255.29     38.34 o 
  -2   4   6     4216.79     4140.28    128.99 o 
   0   4   6      186.65      135.43     32.16 o 
   2   4   6     1248.12     1277.34     62.66 o 
   4   4   6     2578.22     2556.36     53.71 o 
   6   4   6     3871.87     4160.77    109.82 o 
   8   4   6       10.07       30.65     32.40 o 
  10   4   6     1061.93      871.83    264.48 o 
  12   4   6      485.49      439.93     82.39 o 
 -13   5   6       52.44      -64.73     64.73 o 
 -11   5   6     1055.09     1338.71    123.47 o 
  -9   5   6      261.98      295.81     46.60 o 
  -7   5   6        4.56       -8.51     24.97 o 
  -5   5   6       52.99       31.98     45.12 o 
  -3   5   6     1129.91     1183.24     69.92 o 
  -1   5   6     1654.95     1518.68     92.27 o 
   1   5   6     6087.18     6049.40    132.48 o 
   3   5   6     4848.02     4933.73    124.82 o 
   5   5   6       76.16       83.84     26.75 o 
   7   5   6       89.46       77.79     41.73 o 
   9   5   6        9.68      -40.57     40.57 o 
  11   5   6       97.68       85.39     56.32 o 
  13   5   6       44.69       25.71     91.68 o 
 -12   6   6       96.10       44.93    100.76 o 
 -10   6   6      210.06      360.51    120.51 o 
  -8   6   6      699.60      821.33    111.49 o 
  -6   6   6     1483.10     1595.35     89.35 o 
  -4   6   6     1702.26     1779.71    132.26 o 
  -2   6   6      529.23      529.82     73.99 o 
   0   6   6       56.79       30.29     30.27 o 
   2   6   6       91.54       55.28     27.50 o 
   4   6   6      866.76      920.14     66.64 o 
   6   6   6     1119.20     1263.02     77.11 o 
   8   6   6     2226.90     2160.75    130.99 o 
  10   6   6      764.67      847.53    121.26 o 
  12   6   6      137.40      121.64    105.53 o 
 -11   7   6      186.13      -17.02     95.71 o 
  -9   7   6       21.50       57.96     34.08 o 
  -7   7   6      390.13      508.73     70.80 o 
  -5   7   6       81.74       78.31     33.98 o 
  -3   7   6        8.00       40.79     33.54 o 
  -1   7   6     1592.42     1608.31     91.13 o 
   1   7   6      616.34      701.01     75.88 o 
   3   7   6      412.50      419.57     58.91 o 
   5   7   6      608.92      668.13     57.53 o 
   7   7   6        6.52      -14.12     40.11 o 
   9   7   6      159.25      185.37     64.19 o 
  11   7   6      250.32      460.08    137.20 o 
 -10   8   6        1.44      -31.19     82.08 o 
  -8   8   6      255.42      181.58     45.50 o 
  -6   8   6      402.53      545.86     66.90 o 
  -4   8   6      764.24      668.80    103.58 o 
  -2   8   6        3.50       11.17     32.99 o 
   0   8   6       21.98       62.33     38.74 o 
   2   8   6      206.20      134.55     59.64 o 
   4   8   6      142.06      159.69     51.91 o 
   6   8   6      137.71      141.98     47.59 o 
   8   8   6      747.11      901.00    106.62 o 
  10   8   6      185.99      102.63     96.30 o 
  -9   9   6      197.23      181.05     81.15 o 
  -7   9   6      709.02      690.99     70.28 o 
  -5   9   6      149.00      170.80     53.94 o 
  -3   9   6       41.33       87.76     61.84 o 
  -1   9   6     1094.60     1304.67    129.24 o 
   1   9   6      101.53      109.54     95.41 o 
   3   9   6      114.92       39.05     60.65 o 
   5   9   6      695.93      629.87     94.80 o 
   7   9   6      252.53      138.55     86.69 o 
   9   9   6      623.24      649.84    149.71 o 
  -8  10   6       15.57      -53.25     53.25 o 
  -6  10   6      273.01      320.21     88.24 o 
  -4  10   6      247.04       86.33    122.28 o 
  -2  10   6      143.36       93.03     63.25 o 
   0  10   6        5.66       -1.65     60.07 o 
   2  10   6       12.37       35.20     67.62 o 
   4  10   6       20.41       37.76    109.37 o 
   6  10   6       97.27       50.78     74.77 o 
   8  10   6       10.97      -48.96     67.64 o 
  -5  11   6      319.17      351.33    137.74 o 
  -3  11   6      257.20      311.92     91.70 o 
  -1  11   6      100.97      125.02    119.27 o 
   1  11   6       23.43       11.63     73.34 o 
   3  11   6      165.97       35.35     78.11 o 
   5  11   6      101.82      143.11    117.45 o 
 -13   1   7      317.76      268.94     84.16 o 
 -11   1   7      141.64      171.74     62.21 o 
  -9   1   7      983.42      989.54     60.20 o 
  -7   1   7     9900.09     9679.63    140.43 o 
  -5   1   7     5282.91     5065.89     91.83 o 
  -3   1   7       29.15       26.74     22.72 o 
  -1   1   7     3273.76     3152.69     67.83 o 
   1   1   7      855.45      858.82     44.47 o 
   3   1   7     8310.70     8590.49    125.09 o 
   5   1   7    15352.03    15062.69    123.71 o 
   7   1   7     3394.58     3353.08     85.32 o 
   9   1   7     1942.84     2096.14     79.48 o 
  11   1   7      880.04      868.37     67.25 o 
  13   1   7        8.77      -30.36     36.19 o 
 -14   2   7       95.54       -8.09     81.37 o 
 -12   2   7       12.75       80.16     66.33 o 
 -10   2   7       26.16       45.41     40.76 o 
  -8   2   7      334.76      390.88     43.00 o 
  -6   2   7      414.92      393.88     38.77 o 
  -4   2   7      386.45      332.71     31.59 o 
  -2   2   7      645.94      672.39     32.67 o 
   0   2   7       15.10       10.06     15.66 o 
   2   2   7       27.12        8.04     18.13 o 
   4   2   7     2069.86     2081.63     52.42 o 
   6   2   7      153.50      119.69     65.57 o 
   8   2   7     2191.34     2100.94    147.19 o 
  10   2   7        4.27       -4.42     37.22 o 
  12   2   7      134.46      197.70     69.73 o 
 -13   3   7        5.39      -12.49     73.42 o 
 -11   3   7      142.10      222.74     75.76 o 
  -9   3   7     1825.38     1983.58    110.99 o 
  -7   3   7     1514.26     1501.23     65.20 o 
  -5   3   7      568.24      493.97     85.75 o 
  -3   3   7     3177.04     3054.92     87.42 o 
  -1   3   7       15.26       44.42     18.01 o 
   1   3   7      270.19      250.90     28.75 o 
   3   3   7     5522.89     5461.14    111.29 o 
   5   3   7     3181.88     3145.03     73.91 o 
   7   3   7      691.66      881.25     80.60 o 
   9   3   7     1788.16     1810.09    118.21 o 
  11   3   7      463.50      483.18     80.77 o 
  13   3   7      153.74      179.73     70.02 o 
 -12   4   7       11.79       20.67     95.17 o 
 -10   4   7      248.52       97.33     59.64 o 
  -8   4   7     1545.11     1541.37     85.63 o 
  -6   4   7     1359.06     1551.06     80.73 o 
  -4   4   7      467.88      496.20     51.68 o 
  -2   4   7      432.76      493.98     61.75 o 
   0   4   7      138.89      156.30     34.56 o 
   2   4   7        4.33      -22.70     22.70 o 
   4   4   7     3935.71     3900.57     87.78 o 
   6   4   7     4907.93     4748.40    155.90 o 
   8   4   7      717.64      861.89     88.74 o 
  10   4   7      523.11      401.62     81.99 o 
  12   4   7       26.96       25.91     54.04 o 
 -13   5   7      253.46      295.88    138.49 o 
 -11   5   7      652.58      564.01    137.69 o 
  -9   5   7      111.80      215.47     50.33 o 
  -7   5   7     1618.93     1531.16     87.45 o 
  -5   5   7      397.98      412.84     53.38 o 
  -3   5   7     1092.45     1152.22     76.63 o 
  -1   5   7     2635.22     2766.31    118.22 o 
   1   5   7     1129.19     1236.01     72.20 o 
   3   5   7     1579.54     1457.99     59.02 o 
   5   5   7      467.30      517.72     48.55 o 
   7   5   7      230.94      153.29     51.41 o 
   9   5   7      711.26      735.03     93.93 o 
  11   5   7      924.56      991.24    143.81 o 
 -12   6   7       38.42       39.56     93.83 o 
 -10   6   7      211.00      215.50     73.37 o 
  -8   6   7      774.26      852.05     77.92 o 
  -6   6   7      924.59     1039.83     81.07 o 
  -4   6   7       58.26       20.10     34.74 o 
  -2   6   7     1976.94     1923.66    115.46 o 
   0   6   7      215.14      234.58     47.47 o 
   2   6   7       27.59        0.67     31.05 o 
   4   6   7     1077.55     1086.22     60.60 o 
   6   6   7     1937.79     1851.91    117.80 o 
   8   6   7      594.58      567.19     83.61 o 
  10   6   7      444.81      507.49     87.58 o 
  12   6   7        8.89      -47.51     87.77 o 
 -11   7   7       87.62       -4.56    102.69 o 
  -9   7   7        1.83       39.08     35.19 o 
  -7   7   7       44.97       29.90     29.82 o 
  -5   7   7      601.16      390.83     60.83 o 
  -3   7   7        6.22       25.16     29.00 o 
  -1   7   7     2178.17     2275.54    105.77 o 
   1   7   7     1784.10     1932.51     84.97 o 
   3   7   7       10.78      -24.01     37.24 o 
   5   7   7       83.94       82.47     39.09 o 
   7   7   7       22.98       -9.93     40.88 o 
   9   7   7      167.61       80.35     61.24 o 
  11   7   7      559.45      516.12    142.03 o 
 -10   8   7      131.71      179.72    130.87 o 
  -8   8   7      252.36      302.98     51.35 o 
  -6   8   7      249.16      284.98    103.90 o 
  -4   8   7      300.28      345.27     58.24 o 
  -2   8   7      150.17       76.27     74.55 o 
   0   8   7      453.21      532.51     67.20 o 
   2   8   7       73.99       29.01     40.69 o 
   4   8   7      309.63      308.69     98.70 o 
   6   8   7      221.57      407.75     95.04 o 
   8   8   7      472.33      487.52     95.44 o 
  10   8   7      632.24      513.87    138.22 o 
  -9   9   7        2.63       58.36     94.13 o 
  -7   9   7       62.15       58.95     41.61 o 
  -5   9   7        4.83       -9.64     41.23 o 
  -3   9   7      383.04      449.63     68.25 o 
  -1   9   7      414.66      410.59     67.39 o 
   1   9   7      237.83      194.34     72.65 o 
   3   9   7      263.54      285.88     76.51 o 
   5   9   7      114.43       85.96     67.64 o 
   7   9   7        4.86      -20.53     52.95 o 
   9   9   7       15.09      -34.89     76.01 o 
  -6  10   7      151.43       82.10     67.72 o 
  -4  10   7      179.56      324.47     86.23 o 
  -2  10   7      536.64      489.18     99.33 o 
   0  10   7      700.52      797.33    115.95 o 
   2  10   7       82.37      133.27     74.26 o 
   4  10   7      348.55      326.27     90.36 o 
   6  10   7       53.58       59.53     78.64 o 
  -3  11   7      163.94      212.57    111.65 o 
  -1  11   7       85.20      140.80     80.81 o 
   1  11   7      212.04      130.28    123.60 o 
   3  11   7       22.33      -13.54     76.07 o 
   5  11   7       20.54       19.65     80.49 o 
 -12   0   8      328.40       -7.89    101.24 o 
 -10   0   8      152.28      161.00     53.09 o 
  -8   0   8      461.86      507.30     67.11 o 
  -6   0   8     1240.50     1305.81     81.19 o 
  -4   0   8    11159.89    10392.42    228.30 o 
  -2   0   8    17767.00    16586.31    313.22 o 
   0   0   8    10246.99     9753.94    178.77 o 
   2   0   8     7384.79     7272.83    155.37 o 
   4   0   8     5191.21     5445.83    281.44 o 
   6   0   8      137.23      137.26     58.46 o 
   8   0   8     7582.01     7331.16    290.78 o 
  10   0   8     4300.51     4615.43    249.07 o 
  12   0   8     1387.79     1246.43    167.16 o 
 -13   1   8        2.81       57.68     72.38 o 
 -11   1   8        1.18      -55.18     55.18 o 
  -9   1   8      500.56      489.38     51.51 o 
  -7   1   8      102.41       62.52     33.52 o 
  -5   1   8      684.41      725.09     87.13 o 
  -3   1   8        1.24        7.34     18.58 o 
  -1   1   8      793.94      774.53     42.35 o 
   1   1   8        0.61        0.81     17.00 o 
   3   1   8        2.06       25.27     15.61 o 
   5   1   8       71.59       15.05     22.03 o 
   7   1   8      120.94      104.65     48.92 o 
   9   1   8       51.09       30.43     29.45 o 
  11   1   8       96.81      135.93     43.39 o 
  13   1   8       54.21       50.39     51.87 o 
 -12   2   8      145.43      477.05    129.58 o 
 -10   2   8       17.37       63.11     38.14 o 
  -8   2   8     1021.36     1000.55     71.18 o 
  -6   2   8     1570.39     1487.90     75.57 o 
  -4   2   8     2858.55     2935.75    125.68 o 
  -2   2   8    10969.45    10412.83    132.03 o 
   0   2   8    10967.65    10718.66    136.07 o 
   2   2   8     1384.50     1480.86     71.06 o 
   4   2   8     1332.63     1434.62     47.98 o 
   6   2   8     1293.74     1347.35     96.01 o 
   8   2   8     1151.96     1240.06    120.41 o 
  10   2   8     3819.92     3754.67    131.50 o 
  12   2   8      772.60      666.24     77.97 o 
 -13   3   8      167.76      138.81    116.86 o 
 -11   3   8      124.15      143.05     86.75 o 
  -9   3   8       64.98       47.74     36.63 o 
  -7   3   8       43.85        1.19     30.89 o 
  -5   3   8     1488.61     1436.18     90.31 o 
  -3   3   8     3667.94     3335.72     94.80 o 
  -1   3   8     3704.07     3403.61     76.80 o 
   1   3   8      867.58      914.97     62.22 o 
   3   3   8       15.23       40.09     18.32 o 
   5   3   8      355.45      336.23     61.80 o 
   7   3   8      293.75      231.48     53.23 o 
   9   3   8      882.37      796.62     88.64 o 
  11   3   8      762.92      758.02     96.85 o 
  13   3   8       79.25       97.83     69.23 o 
 -12   4   8      231.41      246.55    121.91 o 
 -10   4   8      216.56      223.90     86.26 o 
  -8   4   8     1569.74     1649.72     89.92 o 
  -6   4   8     3378.51     3012.83    104.46 o 
  -4   4   8       10.45       12.11     30.50 o 
  -2   4   8     6794.52     6747.74    174.60 o 
   0   4   8     3412.81     3672.63    107.34 o 
   2   4   8      817.86      910.42     54.27 o 
   4   4   8     1323.21     1322.25     59.68 o 
   6   4   8     1674.88     1515.64    141.23 o 
   8   4   8      311.25      559.76     80.00 o 
  10   4   8     1115.85     1120.53    112.13 o 
  12   4   8      234.22       76.13     65.77 o 
 -11   5   8       13.05       93.94    102.37 o 
  -9   5   8        2.11       73.53     43.54 o 
  -7   5   8      890.27      793.18     74.14 o 
  -5   5   8      232.14      316.51     51.12 o 
  -3   5   8     6920.42     6497.30    186.08 o 
  -1   5   8     5375.36     4988.33    132.37 o 
   1   5   8       21.96       34.25     31.94 o 
   3   5   8      862.92      805.39     64.47 o 
   5   5   8      408.10      369.11     39.81 o 
   7   5   8      233.92      228.92     59.38 o 
   9   5   8     1398.97     1547.85    273.04 o 
  11   5   8      370.45      343.18     81.70 o 
 -10   6   8      887.43      838.70    106.15 o 
  -8   6   8      990.10     1003.77     84.45 o 
  -6   6   8      825.80      795.71     75.60 o 
  -4   6   8      887.57      651.33     84.04 o 
  -2   6   8      124.30      181.50     58.51 o 
   0   6   8      367.53      335.97     55.49 o 
   2   6   8     1981.25     2042.54     78.76 o 
   4   6   8     1363.20     1465.08     70.06 o 
   6   6   8      300.67      393.11     84.41 o 
   8   6   8      453.67      531.63     83.26 o 
  10   6   8      212.44      187.11     76.28 o 
 -11   7   8      108.96      268.88    126.31 o 
  -9   7   8        8.65        8.40     45.02 o 
  -7   7   8      695.08      628.51     74.88 o 
  -5   7   8     1030.15     1060.92     86.91 o 
  -3   7   8     1368.98     1684.02    279.24 o 
  -1   7   8     1452.98     1757.78     88.25 o 
   1   7   8      379.86      420.30     50.99 o 
   3   7   8      186.94      129.51     36.49 o 
   5   7   8      692.15      700.38    100.58 o 
   7   7   8      122.46       49.46     66.88 o 
   9   7   8      282.10      407.11     86.55 o 
 -10   8   8      148.43      136.13     76.01 o 
  -8   8   8      225.57      286.05     51.18 o 
  -6   8   8       21.51       30.14     36.75 o 
  -4   8   8       68.06       58.38     70.99 o 
  -2   8   8      258.02      169.32     62.93 o 
   0   8   8       64.57       20.61     38.13 o 
   2   8   8      205.39      123.66     40.74 o 
   4   8   8      622.83      744.69     80.43 o 
   6   8   8      124.69      112.80     58.12 o 
   8   8   8      150.83      128.31    114.90 o 
  -7   9   8      504.43      591.73     79.85 o 
  -5   9   8      915.16      946.19     93.51 o 
  -3   9   8      526.56      521.87     76.07 o 
  -1   9   8      461.21      520.34     83.75 o 
   1   9   8      392.82      461.92     86.28 o 
   3   9   8      714.86      699.42     83.66 o 
   5   9   8      642.06      630.26     77.74 o 
   7   9   8      177.29       24.38     64.55 o 
  -4  10   8      167.66      155.58     60.42 o 
  -2  10   8        0.28      -55.73     55.73 o 
   0  10   8       60.13       54.74     70.87 o 
   2  10   8        0.40        1.52     62.53 o 
   4  10   8      124.79      -19.97     90.45 o 
   6  10   8      284.51      250.51    121.05 o 
   1  11   8       35.44      -42.19    119.92 o 
   3  11   8      617.87      571.09    169.30 o 
 -11   1   9     1437.73     1929.06    189.43 o 
  -9   1   9     1912.73     2183.00    100.27 o 
  -7   1   9      270.36      238.06     73.49 o 
  -5   1   9        9.91       -0.92     34.29 o 
  -3   1   9      786.40      788.78     47.42 o 
  -1   1   9     7517.58     7245.99    115.48 o 
   1   1   9     4873.48     4789.45    124.43 o 
   3   1   9    10866.72    10831.55    198.90 o 
   5   1   9     5385.21     5594.02    172.64 o 
   7   1   9      997.15     1139.62    202.72 o 
   9   1   9      807.40      914.32     99.26 o 
  11   1   9      282.92      194.35     62.00 o 
 -12   2   9       47.53      176.44    111.01 o 
 -10   2   9      273.62      389.88     58.76 o 
  -8   2   9      254.74      260.50     63.64 o 
  -6   2   9     1841.13     1749.19    103.23 o 
  -4   2   9       79.61       89.51     32.07 o 
  -2   2   9       13.64       12.82     27.28 o 
   0   2   9       79.01       68.93     24.41 o 
   2   2   9     1620.56     1600.12     60.07 o 
   4   2   9     6267.18     6093.20    155.46 o 
   6   2   9      565.64      691.35    114.23 o 
   8   2   9       98.02        9.08     45.39 o 
  10   2   9        8.71      107.99     49.82 o 
  12   2   9       18.05      -13.03     46.63 o 
 -11   3   9      466.47      530.56    136.67 o 
  -9   3   9      480.23      464.50     79.97 o 
  -7   3   9     1445.93     1481.74     84.97 o 
  -5   3   9       13.18       -3.97     66.96 o 
  -3   3   9     2191.26     2137.46     81.97 o 
  -1   3   9     3650.12     3649.33    106.96 o 
   1   3   9     3074.58     3114.59     99.52 o 
   3   3   9     2481.33     2525.47     65.94 o 
   5   3   9     2241.04     2345.55    127.60 o 
   7   3   9      654.23      690.39     66.26 o 
   9   3   9      726.84      711.24     82.24 o 
  11   3   9       97.79      132.18     60.59 o 
 -12   4   9      623.52      845.71    164.79 o 
 -10   4   9      234.15      209.52     64.37 o 
  -8   4   9      448.82      472.05     61.76 o 
  -6   4   9       22.54       65.74     37.09 o 
  -4   4   9      449.78      419.17     87.93 o 
  -2   4   9       15.35       43.14     40.50 o 
   0   4   9     2892.64     2651.62     96.86 o 
   2   4   9     4081.84     3821.05     92.31 o 
   4   4   9     2789.43     2648.77    102.81 o 
   6   4   9     1342.24     1389.64    143.30 o 
   8   4   9       24.62      -30.09     88.65 o 
  10   4   9       35.90      -15.62     51.56 o 
  12   4   9      132.10      257.12    116.70 o 
 -11   5   9      374.23      333.19    126.52 o 
  -9   5   9      172.41      164.54     51.35 o 
  -7   5   9     1345.31     1282.12     88.11 o 
  -5   5   9     2070.52     2158.75    104.70 o 
  -3   5   9     2484.25     2498.92    127.60 o 
  -1   5   9     3098.76     3119.95    111.49 o 
   1   5   9      591.44      691.23     64.87 o 
   3   5   9      509.02      469.39     46.22 o 
   5   5   9      760.69      760.90     83.35 o 
   7   5   9      529.65      459.60     74.81 o 
   9   5   9      572.98      652.96     93.98 o 
  11   5   9       60.22       83.79     81.65 o 
 -10   6   9      195.84      255.51     77.68 o 
  -8   6   9      141.38      233.84     70.60 o 
  -6   6   9      903.65      900.00     81.75 o 
  -4   6   9      166.75      144.46     57.46 o 
  -2   6   9      698.42      613.01     83.10 o 
   0   6   9     1579.00     1583.42     94.00 o 
   2   6   9     2185.00     2243.68    131.81 o 
   4   6   9     1612.01     1607.68     74.40 o 
   6   6   9      473.06      503.84     79.56 o 
   8   6   9        3.08      -39.49     39.49 o 
  10   6   9       69.61       87.65     67.34 o 
  -9   7   9      179.23      180.44     60.22 o 
  -7   7   9      275.54      245.61     60.32 o 
  -5   7   9     1313.35     1377.91    122.58 o 
  -3   7   9     1801.07     1894.86    134.46 o 
  -1   7   9      377.13      267.38    125.13 o 
   1   7   9        4.06        6.38     31.68 o 
   3   7   9        2.85       17.75     31.09 o 
   5   7   9      166.82       97.76     52.10 o 
   7   7   9      237.10      236.86     71.56 o 
   9   7   9       87.77       92.83     66.21 o 
  -8   8   9      659.77      746.74     74.82 o 
  -6   8   9       74.76      164.89     53.31 o 
  -4   8   9     1132.01     1155.69    109.68 o 
  -2   8   9     1308.72     1294.48    100.17 o 
   0   8   9      107.89       69.02     41.17 o 
   2   8   9     1104.22     1054.27     81.13 o 
   4   8   9     1226.78     1275.77    202.16 o 
   6   8   9       18.19       53.29     57.70 o 
   8   8   9       28.64       25.10     58.17 o 
  -7   9   9      120.89       70.34     63.18 o 
  -5   9   9      225.56      308.16     67.39 o 
  -3   9   9       35.36       50.92     50.68 o 
  -1   9   9      161.55      160.18     55.14 o 
   1   9   9      125.52      148.86     77.20 o 
   3   9   9        6.36       54.67     47.89 o 
   5   9   9        7.75       -7.68     53.31 o 
   7   9   9       75.64       87.88     71.41 o 
  -2  10   9      688.86      678.51     91.01 o 
   0  10   9      443.13      304.50     91.71 o 
   2  10   9       55.38       29.84     68.52 o 
   4  10   9      585.22      608.88    152.13 o 
 -10   0  10      479.06      624.02    117.45 o 
  -8   0  10     4953.05     5881.34    273.87 o 
  -6   0  10     2413.09     2579.81    177.46 o 
  -4   0  10     1767.95     1827.77    149.76 o 
  -2   0  10     1957.83     2067.08    125.64 o 
   0   0  10     1144.63      983.74     75.92 o 
   2   0  10     2186.54     1997.70     97.80 o 
   4   0  10    10512.92    10893.90    345.72 o 
   6   0  10     1299.02     1542.90    159.75 o 
   8   0  10     2862.26     2835.33    205.43 o 
  10   0  10     1274.22     1164.35    168.07 o 
  12   0  10       95.77       53.84     75.10 o 
  -9   1  10      102.63       50.44     48.05 o 
  -7   1  10       92.25       66.74     41.86 o 
  -5   1  10      120.65      174.70     47.79 o 
  -3   1  10      440.53      433.23     52.25 o 
  -1   1  10       18.66       -3.03     30.67 o 
   1   1  10     1251.75     1299.13     60.17 o 
   3   1  10      131.14      119.55     29.77 o 
   5   1  10      293.45      313.74     58.34 o 
   7   1  10       39.16       69.27     45.60 o 
   9   1  10       45.60       39.99     46.53 o 
  11   1  10       14.25       51.66     58.64 o 
 -10   2  10      231.09      292.63     69.91 o 
  -8   2  10     1579.88     1604.60    238.36 o 
  -6   2  10     2307.71     2638.42    126.66 o 
  -4   2  10     1838.97     1899.73    112.23 o 
  -2   2  10      298.13      435.49     51.68 o 
   0   2  10      296.15      220.57     34.00 o 
   2   2  10      143.14      219.71     33.44 o 
   4   2  10      989.22      940.74     55.95 o 
   6   2  10     2858.66     3149.47    143.07 o 
   8   2  10     1398.13     1581.47    122.45 o 
  10   2  10      488.03      492.85     91.58 o 
  12   2  10       96.65      138.92     62.98 o 
  -9   3  10      732.94      787.59    138.25 o 
  -7   3  10     1300.06     1619.64    119.62 o 
  -5   3  10      316.60      341.83    105.64 o 
  -3   3  10        3.92       27.31     40.47 o 
  -1   3  10      425.46      446.84     55.49 o 
   1   3  10     1207.18     1227.39     61.23 o 
   3   3  10        7.40        3.04     23.74 o 
   5   3  10      455.22      517.90    105.05 o 
   7   3  10      880.99      833.03    172.23 o 
   9   3  10      415.48      542.61     85.64 o 
  11   3  10      236.78      145.16     61.69 o 
 -10   4  10      274.35      261.75     58.74 o 
  -8   4  10       32.93       97.36     55.65 o 
  -6   4  10     1644.89     1533.38     90.25 o 
  -4   4  10      734.33      679.24    108.16 o 
  -2   4  10      857.05      752.09    120.83 o 
   0   4  10      725.65      734.03     65.34 o 
   2   4  10     1795.26     1858.27     74.01 o 
   4   4  10      544.03      504.34     63.22 o 
   6   4  10      779.09      840.88     95.15 o 
   8   4  10      344.81      503.04    103.47 o 
  10   4  10      196.45       87.10     56.36 o 
 -11   5  10      102.67      271.13    122.28 o 
  -9   5  10      434.16      322.11     59.61 o 
  -7   5  10     1315.81     1429.95    101.47 o 
  -5   5  10      426.96      455.68     61.12 o 
  -3   5  10      250.90      314.89     66.76 o 
  -1   5  10      287.59      241.88     49.02 o 
   1   5  10      110.70      130.01     39.91 o 
   3   5  10      448.31      425.34     56.68 o 
   5   5  10      132.75       67.27     39.76 o 
   7   5  10      359.07      281.63     50.99 o 
   9   5  10     1522.16     1184.43    180.84 o 
 -10   6  10       33.77       44.66     51.41 o 
  -8   6  10      260.27      106.82     50.77 o 
  -6   6  10        2.99       38.02     42.06 o 
  -4   6  10      284.74      272.07     67.42 o 
  -2   6  10     2955.12     3096.13    147.39 o 
   0   6  10     1319.16     1363.49     91.50 o 
   2   6  10      935.17      997.67     82.11 o 
   4   6  10     1638.30     1515.22     76.08 o 
   6   6  10       14.37       28.91     47.93 o 
   8   6  10       23.11      -30.68     77.57 o 
  10   6  10      131.44      220.30    119.70 o 
  -9   7  10      185.24      186.68     59.53 o 
  -7   7  10      377.33      409.71     68.47 o 
  -5   7  10       70.80      101.59     61.72 o 
  -3   7  10      335.46      304.02    102.20 o 
  -1   7  10      109.48      123.09     90.88 o 
   1   7  10      111.24      188.53     39.05 o 
   3   7  10      269.07      244.06     43.54 o 
   5   7  10      241.42      180.62     58.73 o 
   7   7  10       73.12      189.19     67.53 o 
   9   7  10      256.53      122.05     72.05 o 
  -8   8  10        2.06      -93.88     93.88 o 
  -6   8  10       11.34      -44.51     57.97 o 
  -4   8  10       31.46      109.06     51.08 o 
  -2   8  10      391.21      384.39     75.32 o 
   0   8  10     1156.98     1174.78    204.84 o 
   2   8  10      219.14      251.09     96.69 o 
   4   8  10      280.79      386.97     64.04 o 
   6   8  10       13.02       -1.16     79.12 o 
  -5   9  10       25.52      -50.83     69.68 o 
  -3   9  10      240.05      271.14     79.38 o 
  -1   9  10     1176.25     1266.22    121.11 o 
   1   9  10      255.80      252.79     62.75 o 
   3   9  10      347.57      438.07     82.74 o 
   5   9  10      208.07      359.77     86.02 o 
   0  10  10      312.96      170.16    143.81 o 
   2  10  10      167.26       46.87     74.47 o 
  -9   1  11       77.13       92.88     76.09 o 
  -7   1  11      400.95      420.22     73.05 o 
  -5   1  11     2063.93     2249.20    160.69 o 
  -3   1  11     2507.72     2548.12     97.17 o 
  -1   1  11     4859.44     4770.78    200.56 o 
   1   1  11     1376.71     1345.34     82.37 o 
   3   1  11      168.32      107.72     30.36 o 
   5   1  11       18.90       54.98     41.63 o 
   7   1  11       28.41       14.75     43.61 o 
   9   1  11      445.13      423.41     79.75 o 
  11   1  11      840.05      938.93    118.82 o 
 -10   2  11       54.87       11.17     99.92 o 
  -8   2  11       23.22       90.00     52.65 o 
  -6   2  11       13.09       56.92     43.77 o 
  -4   2  11      224.22      240.35     55.94 o 
  -2   2  11     1229.84     1255.18     79.98 o 
   0   2  11     1129.80     1207.98     62.89 o 
   2   2  11     1078.34      929.03     63.94 o 
   4   2  11      115.09      130.08     39.65 o 
   6   2  11      543.71      615.80    116.24 o 
   8   2  11        6.84        8.54     42.07 o 
  10   2  11       63.66      180.75     65.66 o 
  -9   3  11       53.90       45.98     52.95 o 
  -7   3  11      549.19      574.08     82.30 o 
  -5   3  11       63.40       53.20     45.97 o 
  -3   3  11     3458.42     3222.54    258.63 o 
  -1   3  11      673.22      660.88     64.94 o 
   1   3  11      228.29      277.38     47.66 o 
   3   3  11     2844.66     2753.56     94.95 o 
   5   3  11      101.77      105.48     49.13 o 
   7   3  11       40.84       -7.57     40.87 o 
   9   3  11     1100.25     1109.31    118.98 o 
  11   3  11      499.55      598.50    101.66 o 
 -10   4  11        3.85      -36.52     66.27 o 
  -8   4  11        3.44       11.52     48.07 o 
  -6   4  11       13.36       -5.68     41.28 o 
  -4   4  11     1384.73     1461.09    221.35 o 
  -2   4  11     2566.87     2418.86    280.74 o 
   0   4  11      399.72      467.86     58.53 o 
   2   4  11      220.44      256.49     55.83 o 
   4   4  11      600.78      478.05     78.14 o 
   6   4  11      386.10      427.57    107.65 o 
   8   4  11      181.66      186.13     61.57 o 
  10   4  11      292.27      246.30     75.92 o 
  -9   5  11      144.62      198.49     89.46 o 
  -7   5  11      428.38      400.94     77.49 o 
  -5   5  11      205.20      207.89     88.52 o 
  -3   5  11      213.60      148.46    157.39 o 
  -1   5  11      300.22      250.41     54.40 o 
   1   5  11      687.69      669.82     73.17 o 
   3   5  11     1516.13     1550.80    140.65 o 
   5   5  11     1645.22     1594.57    128.75 o 
   7   5  11      183.40      193.10     65.72 o 
   9   5  11      481.37      603.35    100.28 o 
  -8   6  11        8.72       64.85     59.81 o 
  -6   6  11       38.38      121.43     60.75 o 
  -4   6  11      381.00      429.06     79.06 o 
  -2   6  11     1662.63     1800.03    131.34 o 
   0   6  11      284.84      185.97     53.95 o 
   2   6  11      170.74      177.84     50.98 o 
   4   6  11       10.43       50.60     33.81 o 
   6   6  11       14.65       56.04     92.38 o 
   8   6  11       94.99       76.95     61.07 o 
  -7   7  11      293.83      266.39     81.28 o 
  -5   7  11       86.94      122.13     61.95 o 
  -3   7  11      122.48       92.72    117.15 o 
  -1   7  11       63.03      118.36     64.17 o 
   1   7  11      425.18      362.57     67.92 o 
   3   7  11      374.94      270.39     46.72 o 
   5   7  11      740.49      588.64    151.05 o 
   7   7  11      972.05     1103.64    190.24 o 
  -4   8  11       12.43      127.58     75.03 o 
  -2   8  11      808.40      885.94     92.80 o 
   0   8  11      237.78      330.80     62.13 o 
   2   8  11      115.95       69.48     40.62 o 
   4   8  11      333.34      292.10     51.93 o 
   6   8  11      298.89      288.70     82.15 o 
  -1   9  11        0.89       49.02     51.11 o 
   1   9  11        2.11       12.86     47.15 o 
   3   9  11      217.07      134.21     69.82 o 
 -10   0  12      890.22      615.91    133.12 o 
  -8   0  12     2226.37     2173.30    196.63 o 
  -6   0  12      179.77      299.74    102.42 o 
  -4   0  12      111.37      115.52     72.36 o 
  -2   0  12      545.58      593.14     77.19 o 
   0   0  12     4822.91     4910.91    162.68 o 
   2   0  12     4946.94     5086.36    173.28 o 
   4   0  12     5361.67     5685.04    274.03 o 
   6   0  12      174.93      162.86     81.75 o 
   8   0  12      548.93      616.07    137.10 o 
  10   0  12      103.70      152.61     91.47 o 
 -11   1  12        6.69       47.29     77.46 o 
  -9   1  12      133.71       77.63     91.79 o 
  -7   1  12       73.48      -18.40     44.26 o 
  -5   1  12      203.67      215.27     58.06 o 
  -3   1  12      192.82      131.17     45.75 o 
  -1   1  12        2.98        7.08     33.74 o 
   1   1  12      689.45      652.76     79.72 o 
   3   1  12       61.93       27.21     34.21 o 
   5   1  12        1.81      -37.65     38.22 o 
   7   1  12       77.55       71.95     68.36 o 
   9   1  12       17.06      -12.54     47.08 o 
 -10   2  12      536.29      371.06     82.21 o 
  -8   2  12     1026.87     1074.12    159.27 o 
  -6   2  12      161.05      117.29     57.44 o 
  -4   2  12       55.49      -13.27     41.92 o 
  -2   2  12     1148.39     1003.53     87.65 o 
   0   2  12     1329.71     1549.36     96.35 o 
   2   2  12     4901.44     5192.34    120.07 o 
   4   2  12     2640.79     2776.67    138.61 o 
   6   2  12      369.65      541.84     86.74 o 
   8   2  12      460.07      436.67    130.49 o 
  10   2  12      166.10      178.88     75.39 o 
  -9   3  12      390.72      479.96     83.48 o 
  -7   3  12       79.86       82.17     53.76 o 
  -5   3  12        1.63      -31.06     37.67 o 
  -3   3  12        5.50       -0.03     43.64 o 
  -1   3  12      121.53       95.14     41.22 o 
   1   3  12      806.42      802.50     71.83 o 
   3   3  12     2245.02     2233.09     85.50 o 
   5   3  12      136.06      127.62     74.32 o 
   7   3  12      137.02       71.80     59.83 o 
   9   3  12       56.48       91.73     57.81 o 
 -10   4  12      228.19       66.03     97.21 o 
  -8   4  12      150.95      214.91    153.15 o 
  -6   4  12      324.61      236.99     90.07 o 
  -4   4  12      147.43      125.39     59.19 o 
  -2   4  12     1045.78      848.97     97.30 o 
   0   4  12      669.21      796.63     76.16 o 
   2   4  12     1060.93     1143.44     89.06 o 
   4   4  12      963.77     1198.19    112.58 o 
   6   4  12      807.35      869.81    115.06 o 
   8   4  12      291.05      195.62     69.11 o 
  -9   5  12      283.12      144.83    100.81 o 
  -7   5  12      261.14      153.38     64.26 o 
  -5   5  12       76.10       54.28     55.38 o 
  -3   5  12      338.53      269.01     69.08 o 
  -1   5  12      497.38      569.60     71.54 o 
   1   5  12      184.92      166.51     49.86 o 
   3   5  12     2135.97     2020.32    105.71 o 
   5   5  12     1995.42     1929.71    215.36 o 
   7   5  12       32.06      -25.31     52.38 o 
  -6   6  12      227.70      317.13     77.19 o 
  -4   6  12      271.77      259.36     92.30 o 
  -2   6  12      631.51      671.00     94.95 o 
   0   6  12      332.53      263.43     56.67 o 
   2   6  12       65.06      -17.06     42.41 o 
   4   6  12       74.53       39.35     87.39 o 
   6   6  12      341.37      348.16    133.29 o 
  -5   7  12       13.05        5.22     57.17 o 
  -3   7  12      260.51      320.90     84.41 o 
  -1   7  12       96.19      167.93     68.06 o 
   1   7  12      507.74      374.51    182.74 o 
   3   7  12      664.93      721.88     77.95 o 
   5   7  12      598.68      720.00    159.75 o 
  -2   8  12      110.00      230.15     80.01 o 
   0   8  12       50.51       84.62     46.78 o 
   2   8  12       31.46       42.03     41.95 o 
   4   8  12        1.59       63.61    113.64 o 
  -9   1  13      899.11      897.35    113.79 o 
  -7   1  13     1231.55     1292.47    151.00 o 
  -5   1  13     2784.29     2860.72    281.06 o 
  -3   1  13     2739.47     2864.09    142.90 o 
  -1   1  13      658.63      821.54    124.47 o 
   1   1  13       98.81       71.74     38.69 o 
   3   1  13      895.04      993.93     69.14 o 
   5   1  13      505.20      520.41     93.32 o 
   7   1  13     2008.36     2201.07    157.42 o 
   9   1  13     1708.52     1635.53    150.54 o 
  -8   2  13      414.63      416.04    111.49 o 
  -6   2  13      345.06      324.20     86.69 o 
  -4   2  13      707.47      587.13     87.53 o 
  -2   2  13       57.68       80.53     43.95 o 
   0   2  13       33.26       16.15     42.69 o 
   2   2  13       53.44       56.43     33.06 o 
   4   2  13      501.45      596.17     91.28 o 
   6   2  13        0.88       15.66     50.59 o 
   8   2  13      308.84      461.37     92.46 o 
  -9   3  13      256.17      363.46    115.09 o 
  -7   3  13     1139.88     1150.65    117.62 o 
  -5   3  13      243.26      319.79     72.31 o 
  -3   3  13     1307.69     1469.07    121.53 o 
  -1   3  13     1189.73     1100.66     87.01 o 
   1   3  13       32.32      -13.83     62.78 o 
   3   3  13      232.17      272.30     69.01 o 
   5   3  13     1294.37     1622.17    132.12 o 
   7   3  13      668.03      772.20    109.85 o 
  -8   4  13      410.54      353.89     80.98 o 
  -6   4  13     1098.91     1167.77    120.05 o 
  -4   4  13     1075.07     1362.43    180.04 o 
  -2   4  13      355.95      448.23     79.33 o 
   0   4  13       71.49        9.39     60.88 o 
   2   4  13       40.98       -4.42     38.73 o 
   4   4  13      285.54      276.34    110.95 o 
   6   4  13      459.07      456.67     87.82 o 
   8   4  13      520.63      640.53    219.41 o 
  -7   5  13      119.86      -50.03     77.78 o 
  -5   5  13       35.93       -5.66     50.50 o 
  -3   5  13      439.06      586.03    112.89 o 
  -1   5  13      289.07      178.59     56.41 o 
   1   5  13      733.02      753.06    124.16 o 
   3   5  13      248.59      228.56     72.21 o 
   5   5  13      376.28      613.93    150.62 o 
   7   5  13      194.39      191.63    110.36 o 
  -4   6  13      569.59      483.40     95.27 o 
  -2   6  13      125.80       73.59     60.15 o 
   0   6  13        3.07        1.64     46.01 o 
   2   6  13      158.61      183.02     56.74 o 
   4   6  13      109.10      178.80    107.09 o 
   6   6  13      670.50      486.44    148.37 o 
  -3   7  13       18.70      -86.21     86.21 o 
  -1   7  13      206.72      180.27     79.54 o 
   1   7  13      261.51      185.46     60.57 o 
   3   7  13      653.17      778.23     82.98 o 
   2   8  13      310.16      433.28    151.40 o 
  -6   0  14        7.86      -44.39     57.22 o 
  -4   0  14     1381.27     1821.54    198.08 o 
  -2   0  14     2975.70     2774.67    220.84 o 
   2   0  14      471.31      498.46    113.69 o 
   4   0  14      827.18      550.53    127.92 o 
   6   0  14        5.49      -39.94     72.57 o 
   8   0  14       11.49      -66.83     66.83 o 
  -7   1  14      184.81       59.75     92.27 o 
  -5   1  14       30.71       53.33     68.63 o 
  -3   1  14       80.51       46.23     59.56 o 
  -1   1  14       66.51       11.39     42.72 o 
   1   1  14      189.96      117.90     61.47 o 
   3   1  14       62.85       76.13     56.47 o 
   5   1  14       58.24      -47.19     47.19 o 
   7   1  14       34.92       38.88     57.19 o 
  -6   2  14       46.75       50.24     55.92 o 
  -4   2  14      796.32     1072.99    166.67 o 
  -2   2  14     2156.24     2150.66    114.80 o 
   0   2  14      780.51      673.13     76.61 o 
   2   2  14      797.94      803.38     77.56 o 
   4   2  14      223.32      218.39    196.73 o 
   6   2  14        4.82        3.55     58.78 o 
  -5   3  14       20.92       -2.73     48.92 o 
  -3   3  14      350.78      353.36     79.44 o 
  -1   3  14     1284.91     1243.29    106.99 o 
   1   3  14      502.14      402.82     62.86 o 
   3   3  14      332.93      182.94    102.15 o 
   5   3  14      198.02      137.17     64.99 o 
   7   3  14       34.29      -17.99     60.55 o 
  -4   4  14      475.30      571.80    160.69 o 
  -2   4  14      362.57      245.71     71.94 o 
   0   4  14       37.32       17.89     44.54 o 
   2   4  14      517.28      357.28     62.06 o 
   4   4  14       20.71       57.22     92.76 o 
   6   4  14      281.45      315.15    128.94 o 
  -3   5  14      574.42      658.56    101.72 o 
  -1   5  14      842.01     1117.17    120.48 o 
   1   5  14      804.21      926.76     92.59 o 
   3   5  14       14.07       46.22     92.17 o 
   5   5  14        9.16      -81.11     90.56 o 
  -2   6  14       38.54      115.71     73.30 o 
   0   6  14       20.40        4.24     56.15 o 
   2   6  14        6.27      -48.12     48.12 o 
   4   6  14      491.71      409.30    149.76 o 
   1   7  14      166.97      196.10     83.50 o 
  -5   1  15       11.31       20.38     59.48 o 
  -3   1  15       23.21      109.43     68.57 o 
  -1   1  15       28.08        7.33     57.46 o 
   1   1  15      584.09      501.71     71.35 o 
   3   1  15     2958.43     2959.25    168.66 o 
   5   1  15      943.23     1076.69    126.36 o 
  -4   2  15      104.92      149.34     77.11 o 
  -2   2  15      194.00      352.49    124.29 o 
   0   2  15       46.50       79.71     48.68 o 
   2   2  15       84.39       80.22     49.26 o 
   4   2  15      591.23      692.30    149.60 o 
   6   2  15      227.24      309.21     85.04 o 
  -3   3  15       20.84       31.13     62.60 o 
  -1   3  15      101.53       64.49     61.47 o 
   1   3  15      306.18      323.69     65.66 o 
   3   3  15      652.94      430.40    131.03 o 
   5   3  15      427.26      440.17    146.70 o 
  -2   4  15       48.16      112.72     66.69 o 
   0   4  15        6.67      -10.45     49.90 o 
   2   4  15      674.08      672.49    167.48 o 
   4   4  15      583.55      619.19    158.94 o 
  -1   5  15       92.29       44.18     95.39 o 
   1   5  15      159.65      232.48     62.38 o 
   3   5  15       45.45      -79.71     83.90 o 
  -2   0  16      252.73      302.91    117.83 o 
   0   0  16       19.61      -58.03     71.02 o 
   4   0  16      106.00      197.49    111.87 o 
  -1   1  16       40.23       -0.56     59.64 o 
   1   1  16      107.48       80.93     64.51 o 
   3   1  16        3.54       22.38     98.88 o 
   0   2  16       41.01      -13.71     53.48 o 
   2   2  16       95.44      153.36    104.24 o 
  -1   3  16        1.70      -30.49     93.40 o 
   1   3  16      301.14      343.58     71.25 o 
                                                 
